# Supplementary material for: Effects of Selenium Content on Growth, Antioxidant Activity, and Key Selenium-Enriched Gene Expression in Alfalfa Sprouts
Source: Foods. 2024 Jul 18;13(14):2261. doi: 10.3390/foods13142261 (PMC11276560; doi:10.3390/foods13142261)
Supplement: Supplementary file 1 [file foods-13-02261-s001.zip]

Archive with 3 entries (3 files):
- Figure S1.pdf
- Supplementary Table S1 Detailed Specifications of Biochemical Reagents Used in the Experiments.xlsx
- Supplementary Table S2 Differentially Expressed Genes and Their Functional Classification.xlsx
