# Supplementary material for: Effects of Selenium Content on Growth, Antioxidant Activity, and Key Selenium-Enriched Gene Expression in Alfalfa Sprouts
Source: Foods. 2024 Jul 18;13(14):2261. doi: 10.3390/foods13142261 (PMC11276560; doi:10.3390/foods13142261)
Supplement: Supplementary file 1 [file foods-13-02261-s001.zip › Supplementary Table S1 Detailed Specifications of Biochemical Reagents Used in the Experiments.xlsx]

## Sheet: Sheet1
Material Name	Purity	Supplier Name	Batch No.	Dosage	Usage	Storage conditions	Remarks
Sodium selenite	44-46%, anhydrous grade	Aladdin	5485438	25g	2.1	‘-20℃,Keep away from light	not have
HiScript IV RT SuperMix for qPCR（+gDNA wiper）	not have	Vazyme Biotech Co.,Ltd	R423-01	100rxns	2.6	- 30 ~ -15°C for storage, ≤ 0°C for transportation.	Composition： RNase-free ddH2O 5 × gDNA Wiper Mix 4 × HiScript IV qRT SuperMixa 4 × No RT Control Mixb
Taq Pro Universal SYBR qPCR Master Mix	not have	Vazyme Biotech Co.,Ltd	Q712-02	500 rxns（20 μl/rxn）	2.6	-30 ~ -15℃ stored under light protection, Master Mix can be stored stably at 2 ~ 8℃ under light protection for 6 months after thawing; ≤ 0℃ for transportation.	not have
DPPH Free radical scavenging capacity kit	not have	Mosak Biotechnology CoLtd.	not have	100 times	2.3.2	4°C	Composition: Working solution Powder×1 bottle, keep at 4℃, add 19mL of anhydrous ethanol to fully dissolve and spare; keep the inexhaustible reagent at 4℃ and keep it away from light; Standard powder×1 bottle, keep at 4℃. Standard powder×1 bottle, store at 4℃ If the reagent is used for re-labeling, the reagent will be used.
Hydroxyl radical scavenging capacity kit	not have	Mosak Biotechnology CoLtd.	69-40566	100 times	2.3.2	4°C	Composition: Reagent 1 liquid 10mL×1 bottle 4℃ storage Reagent II Powder×1 bottle stored at 4℃, add 12mL of anhydrous ethanol, fully dissolved and spare. Reagent III Liquid×1
Catalase (CAT) test kit (ammonium molybdate colorimetric method)	not have	Comin Biotechnology Co Ltd.	CAT-2-W	50 tubes/24 samples	2.3.3	4°C	Reagent composition and preparation: extract: liquid 60 mL × 1 bottle, stored at 4 ℃; reagent I: liquid 6 mL × 1 bottle, stored at 4 ℃ away from light; reagent II: liquid 17 mL × 1 bottle, stored at room temperature; (supersaturated reagent, such as the precipitation of crystals, can be heated and stirred at 37 ℃ to dissolve) reagent III: liquid 45 mL × 1 bottle, stored at 4 ℃; (supersaturated re…
Malondialdehyde (MDA) Test Kit	not have	Comin Biotechnology Co Ltd.	MDA-2-Y	50 tubes/48 samples	2.3.3	4°C	Composition and configuration of reagents: Extract solution: liquid 60mL×1 bottle, stored at 4℃; Reagent I: liquid 30mL×1 bottle, stored at 4℃;
Glutathione peroxidase assay kit	not have	Shanghai Aladdin Biochemical Technology Co., Ltd.	S0056	100 times	2.3.3	‘-20℃,Keep away from light	Sample Homogenization Solution 100ml Glutathione peroxidase assay buffer 50ml Glutathione reductase 100µl NADPH 11.5mg Reduced Glutathione (GSH) 10mg Peroxide reagent (t-Bu-OOH) 200µl
