# Supplementary material for: Effects of Selenium Content on Growth, Antioxidant Activity, and Key Selenium-Enriched Gene Expression in Alfalfa Sprouts
Source: Foods. 2024 Jul 18;13(14):2261. doi: 10.3390/foods13142261 (PMC11276560; doi:10.3390/foods13142261)
Supplement: Supplementary file 1 [file foods-13-02261-s001.zip › Supplementary Table S2 Differentially Expressed Genes and Their Functional Classification.xlsx]

## Sheet: Sheet1
ID	chr	start	end	strand	gene_name	gene_description	KEGG	KEGG pathway	NR	Swissprot	Tremble	KOG	GO	Pfam	TF-Family	TF-Category	TF-Classification
MS.gene000032	chr3.1	24547780	24554068	+	MS.gene000032	--	K01188 beta-glucosidase [EC:3.2.1.21] | (GenBank) glycoside hydrolase family 1 protein (A)	ko00460: Cyanoamino acid metabolism; ko00500: Starch and sucrose metabolism; ko00999: Biosynthesis of various plant secondary metabolites; ko01100: Metabolic pathways; ko01110: Biosynthesis of secondary metabolites	beta-glucosidase 42 [Medicago truncatula]	BGL42_ARATH RecName: Full=Beta-glucosidase 42 {ECO:0000303|PubMed:15604686}; Short=AtBGLU42 {ECO:0000303|PubMed:15604686}; EC=3.2.1.21 {ECO:0000250|UniProtKB:Q8L7J2};	A8TVR1_MEDTR RecName: Full=Beta-glucosidase {ECO:0000256|ARBA:ARBA00012744, ECO:0000256|RuleBase:RU361175}; EC=3.2.1.21 {ECO:0000256|ARBA:ARBA00012744, ECO:0000256|RuleBase:RU361175};	Beta-glucosidase, lactase phlorizinhydrolase, and related proteins	GO:0005829,cytosol; GO:0008422,beta-glucosidase activity; GO:0102483,scopolin beta-glucosidase activity; GO:0030245,cellulose catabolic process; GO:0009866,induced systemic resistance, ethylene mediated signaling pathway; GO:0031349,positive regulation of defense response; GO:0009617,response to bacterium; GO:1990641,response to iron ion starvation; GO:0019748,secondary metabolic process; GO:0003…	PF00232.21:Glycosyl hydrolase family 1	--	--	--
MS.gene000054	chr3.1	24973461	24975525	-	MS.gene000054	--	--	--	late embryogenesis abundant protein D-34 [Medicago truncatula]	LEA34_GOSHI RecName: Full=Late embryogenesis abundant protein D-34; Short=LEA D-34;	G7IZL9_MEDTR SubName: Full=Late embryogenesis abundant D-like protein {ECO:0000313|EMBL:AES69784.1};	--	--	PF04927.15:Seed maturation protein	--	--	--
MS.gene000408	chr4.3	7322303	7325915	+	MS.gene000408	--	K08054 calnexin | (GenBank) Calnexin 2 (A)	ko04141: Protein processing in endoplasmic reticulum; ko04145: Phagosome	calnexin homolog [Medicago truncatula]	CALX_SOYBN RecName: Full=Calnexin homolog; Flags: Precursor;	G7LGJ8_MEDTR SubName: Full=Calnexin 2 {ECO:0000313|EMBL:AET04926.1}; SubName: Full=Putative calreticulin/calnexin, concanavalin A-like lectin/glucanase domain-containing protein {ECO:0000313|EMBL:RHN43227.1};	Calnexin	GO:0005789,endoplasmic reticulum membrane; GO:0016021,integral component of membrane; GO:0005509,calcium ion binding; GO:0030246,carbohydrate binding; GO:0051082,unfolded protein binding; GO:0006457,protein folding; GO:0030433,ubiquitin-dependent ERAD pathway; GO:0003674,molecular_function; GO:0005488,binding; GO:0043167,ion binding; GO:0043169,cation binding; GO:0046872,metal ion binding; GO:000…	PF00262.21:Calreticulin family	--	--	--
MS.gene000409	chr4.3	7316390	7317018	+	MS.gene000409	--	--	--	uncharacterized protein LOC25501965 [Medicago truncatula]	--	A0A072U544_MEDTR SubName: Full=Transmembrane protein, putative {ECO:0000313|EMBL:KEH20955.1};	--	GO:0016021,integral component of membrane; GO:0005575,cellular_component; GO:0016020,membrane; GO:0031224,intrinsic component of membrane; GO:0110165,cellular anatomical entity	PF06522.14:NADH-ubiquinone reductase complex 1 MLRQ subunit	--	--	--
MS.gene000540	chr8.2	74633292	74633636	+	MS.gene000540	--	--	--	protein ELF4-LIKE 4 [Medicago truncatula]	EF4L4_ARATH RecName: Full=Protein ELF4-LIKE 4;	C6ZKI2_MEDTR SubName: Full=ELF4-like protein {ECO:0000313|EMBL:ACK56118.1}; SubName: Full=Early flowering protein {ECO:0000313|EMBL:AET01715.1};	--	GO:0005634,nucleus; GO:0042803,protein homodimerization activity; GO:0009649,entrainment of circadian clock; GO:0009648,photoperiodism; GO:0042753,positive regulation of circadian rhythm; GO:0048511,rhythmic process; GO:0003674,molecular_function; GO:0005488,binding; GO:0005515,protein binding; GO:0042802,identical protein binding; GO:0046983,protein dimerization activity; GO:0007623,circadian rh…	PF07011.14:Early Flowering 4 domain	--	--	--
MS.gene000684	chr7.3	82184348	82184607	+	MS.gene000684	--	--	--	NAC family transcription factor [Melilotus albus]	NAC83_ARATH RecName: Full=NAC domain-containing protein 83 {ECO:0000303|PubMed:15029955}; Short=ANAC083 {ECO:0000303|PubMed:15029955}; AltName: Full=Protein VND-INTERACTING 2 {ECO:0000303|PubMed:20388856};	A0A896WEL3_MELAB SubName: Full=NAC family transcription factor {ECO:0000313|EMBL:QSD99826.1};	--	GO:0005634,nucleus; GO:0003677,DNA binding; GO:0003700,DNA-binding transcription factor activity; GO:0010150,leaf senescence; GO:0045892,negative regulation of DNA-templated transcription; GO:0009737,response to abscisic acid; GO:0009651,response to salt stress; GO:0010089,xylem development; GO:0003674,molecular_function; GO:0003676,nucleic acid binding; GO:0005488,binding; GO:0097159,organic cyc…	PF02365.18:No apical meristem (NAM) protein	NAC	TF	NAC
MS.gene00077	chr2.1	59837656	59840919	-	MS.gene00077	--	K03283 heat shock 70kDa protein 1/2/6/8 | (GenBank) heat shock 70 kDa protein (A)	ko03040: Spliceosome; ko04141: Protein processing in endoplasmic reticulum; ko04144: Endocytosis	heat shock 70 kDa protein 4 [Medicago truncatula]	HSP7C_PETHY RecName: Full=Heat shock cognate 70 kDa protein;	G7IMN3_MEDTR SubName: Full=Heat shock 70 kDa protein {ECO:0000313|EMBL:AES64869.1}; SubName: Full=Putative Heat shock protein 70 family {ECO:0000313|EMBL:RHN72981.1};	Molecular chaperones HSP70/HSC70, HSP70 superfamily	GO:0005524,ATP binding; GO:0140662,ATP-dependent protein folding chaperone; GO:0000166,nucleotide binding; GO:0003674,molecular_function; GO:0005488,binding; GO:0017076,purine nucleotide binding; GO:0030554,adenyl nucleotide binding; GO:0032553,ribonucleotide binding; GO:0032555,purine ribonucleotide binding; GO:0032559,adenyl ribonucleotide binding; GO:0035639,purine ribonucleoside triphosphate …	PF00012.23:Hsp70 protein	--	--	--
MS.gene001169	chr6.1	67617744	67621399	+	MS.gene001169	--	K12133 MYB-related transcription factor LHY | (GenBank) late elongated hypocotyl-like protein (A)	ko04712: Circadian rhythm - plant	protein REVEILLE 7 [Medicago truncatula]	RVE7_ARATH RecName: Full=Protein REVEILLE 7; AltName: Full=Early-phytochrome-responsive 1; AltName: Full=MYB-related transcription factor EPR1;	A0A072UBN0_MEDTR SubName: Full=Myb transcription factor {ECO:0000313|EMBL:KEH26846.1}; SubName: Full=Putative transcription factor MYB-HB-like family {ECO:0000313|EMBL:RHN52485.1};	Zuotin and related molecular chaperones (DnaJ superfamily), contains DNA-binding domains	GO:0005634,nucleus; GO:0003677,DNA binding; GO:0003700,DNA-binding transcription factor activity; GO:0007623,circadian rhythm; GO:0006355,regulation of DNA-templated transcription; GO:0003674,molecular_function; GO:0003676,nucleic acid binding; GO:0005488,binding; GO:0097159,organic cyclic compound binding; GO:1901363,heterocyclic compound binding; GO:0140110,transcription regulator activity; GO:…	PF00249.34:Myb-like DNA-binding domain	MYB-related	TF	MYB->MYB-related
MS.gene001276	chr1.3	35740876	35742053	-	MS.gene001276	--	--	--	stress up-regulated Nod 19 protein [Medicago truncatula]	--	A0A072VJI3_MEDTR SubName: Full=Stress up-regulated Nod 19 protein {ECO:0000313|EMBL:KEH41598.1};	--	--	PF07712.15:Stress up-regulated Nod 19	--	--	--
MS.gene001347	chr4.4	29714356	29721955	-	MS.gene001347	--	K08288 protein kinase C substrate 80K-H | (GenBank) glucosidase II beta subunit-like protein (A)	ko04141: Protein processing in endoplasmic reticulum	glucosidase 2 subunit beta isoform X1 [Medicago truncatula]	PSL4_ARATH RecName: Full=Glucosidase 2 subunit beta; AltName: Full=Glucosidase II subunit beta; AltName: Full=Protein PRIORITY IN SWEET LIFE 4; Flags: Precursor;	A0A072UM12_MEDTR RecName: Full=Glucosidase 2 subunit beta {ECO:0000256|ARBA:ARBA00022387};	Protein kinase C substrate, 80 KD protein, heavy chain	GO:0005783,endoplasmic reticulum; GO:0017177,glucosidase II complex; GO:0009536,plastid; GO:0042742,defense response to bacterium; GO:0006491,N-glycan processing; GO:0006950,response to stress; GO:0006952,defense response; GO:0008150,biological_process; GO:0009605,response to external stimulus; GO:0009607,response to biotic stimulus; GO:0009617,response to bacterium; GO:0043207,response to extern…	PF12999.10:Glucosidase II beta subunit-like	--	--	--
MS.gene001355	51684	3084	8292	+	MS.gene001355	--	K03845 alpha-1,3-mannosyltransferase [EC:2.4.1.258] | (GenBank) alpha-1,3-mannosyltransferase, putative (A)	ko00510: N-Glycan biosynthesis; ko00513: Various types of N-glycan biosynthesis; ko01100: Metabolic pathways	dol-P-Man:Man(5)GlcNAc(2)-PP-Dol alpha-1,3-mannosyltransferase [Medicago truncatula]	ALG3_ARATH RecName: Full=Dol-P-Man:Man(5)GlcNAc(2)-PP-Dol alpha-1,3-mannosyltransferase; EC=2.4.1.258; AltName: Full=Alpha-1,3-mannosyltransferase ALG3; AltName: Full=Asparagine-linked glycosylation protein 3; Short=AtALG3; AltName: Full=Not56-like protein;	G7KRV5_MEDTR SubName: Full=Alpha-1,3-mannosyltransferase, putative {ECO:0000313|EMBL:AES82126.2}; SubName: Full=Putative dolichyl-P-Man:Man(5)GlcNAc(2)-PP-dolichol alpha-1,3-mannosyltransferase {ECO:0000313|EMBL:RHN48939.1}; EC=2.4.1.258 {ECO:0000313|EMBL:RHN48939.1};	Mannosyltransferase	GO:0005783,endoplasmic reticulum; GO:0005789,endoplasmic reticulum membrane; GO:0016021,integral component of membrane; GO:0000033,alpha-1,3-mannosyltransferase activity; GO:0052925,dol-P-Man:Man(5)GlcNAc(2)-PP-Dol alpha-1,3-mannosyltransferase activity; GO:0006486,protein glycosylation; GO:0000030,mannosyltransferase activity; GO:0003674,molecular_function; GO:0003824,catalytic activity; GO:0016…	PF05208.16:ALG3 protein	--	--	--
MS.gene001399	chr2.1	5218303	5219520	-	MS.gene001399	--	K19042 E3 ubiquitin-protein ligase BOI and related proteins [EC:2.3.2.27] | (GenBank) SBP (S-ribonuclease-binding protein) family protein, putative (A)	--	probable BOI-related E3 ubiquitin-protein ligase 3 [Medicago truncatula]	BRG3_ARATH RecName: Full=Probable BOI-related E3 ubiquitin-protein ligase 3; EC=2.3.2.27 {ECO:0000250|UniProtKB:Q9FHE4}; AltName: Full=RING-type E3 ubiquitin transferase BRG3 {ECO:0000305};	G7IH38_MEDTR SubName: Full=Putative transcription factor C2H2 family {ECO:0000313|EMBL:RHN74585.1}; SubName: Full=SBP (S-ribonuclease-binding protein) family protein, putative {ECO:0000313|EMBL:AES66442.1};	Predicted E3 ubiquitin ligase	GO:0005634,nucleus; GO:0046872,metal ion binding; GO:0004842,ubiquitin-protein transferase activity; GO:0006952,defense response; GO:0043161,proteasome-mediated ubiquitin-dependent protein catabolic process; GO:0043067,regulation of programmed cell death; GO:0003674,molecular_function; GO:0005488,binding; GO:0043167,ion binding; GO:0043169,cation binding; GO:0003824,catalytic activity; GO:0016740…	PF13920.9:Zinc finger, C3HC4 type (RING finger)	--	--	--
MS.gene001423	chr3.2	81344657	81358886	-	MS.gene001423	--	K14950 manganese-transporting P-type ATPase [EC:7.2.2.-] | (GenBank) cation-transporting ATPase, putative (A)	--	probable manganese-transporting ATPase PDR2 [Medicago truncatula]	PDR2_ARATH RecName: Full=Probable manganese-transporting ATPase PDR2; EC=7.2.2.-; AltName: Full=Protein MALE GAMETOGENESIS IMPAIRED ANTHERS; AltName: Full=Protein PHOSPHATE DEFICIENCY RESPONSE 2;	A0A072V2S7_MEDTR SubName: Full=Cation-transporting ATPase, putative {ECO:0000313|EMBL:KEH35668.1}; SubName: Full=Putative sodium-exporting ATPase {ECO:0000313|EMBL:RHN70029.1}; EC=3.6.3.7 {ECO:0000313|EMBL:RHN70029.1};	P-type ATPase	GO:0005783,endoplasmic reticulum; GO:0030176,integral component of endoplasmic reticulum membrane; GO:0016020,membrane; GO:0009536,plastid; GO:0005524,ATP binding; GO:0016887,ATP hydrolysis activity; GO:0019829,ATPase-coupled cation transmembrane transporter activity; GO:0046872,metal ion binding; GO:0015662,P-type ion transporter activity; GO:0006874,cellular calcium ion homeostasis; GO:0006875,…	PF00122.23:E1-E2 ATPase	--	--	--
MS.gene001667	chr1.2	6576925	6578265	+	MS.gene001667	--	--	--	LRR receptor-like serine/threonine-protein kinase ERECTA [Zea mays]	--	A0A1D6LUJ8_MAIZE SubName: Full=LRR receptor-like serine/threonine-protein kinase ERECTA {ECO:0000313|EMBL:AQK83011.1};	--	GO:0016021,integral component of membrane; GO:0005524,ATP binding; GO:0004672,protein kinase activity; GO:0010286,heat acclimation; GO:0006468,protein phosphorylation; GO:0001558,regulation of cell growth; GO:0000166,nucleotide binding; GO:0003674,molecular_function; GO:0005488,binding; GO:0017076,purine nucleotide binding; GO:0030554,adenyl nucleotide binding; GO:0032553,ribonucleotide binding; …	PF12799.10:Leucine Rich repeats (2 copies)	--	--	--
MS.gene001914	chr7.3	72786017	72788234	+	MS.gene001914	--	K15400 omega-hydroxypalmitate O-feruloyl transferase [EC:2.3.1.188] | (GenBank) omega-hydroxypalmitate O-feruloyl transferase (A)	ko00073: Cutin, suberine and wax biosynthesis	omega-hydroxypalmitate O-feruloyl transferase [Medicago truncatula]	HHT1_ARATH RecName: Full=Omega-hydroxypalmitate O-feruloyl transferase; EC=2.3.1.188; AltName: Full=Omega-hydroxyacid hydroxycinnamoyltransferase; AltName: Full=Protein ALIPHATIC SUBERIN FERULOYL TRANSFERASE;	A0A072TYM0_MEDTR SubName: Full=Omega-hydroxypalmitate O-feruloyl transferase {ECO:0000313|EMBL:KEH21938.1}; SubName: Full=Putative omega-hydroxypalmitate O-feruloyl transferase {ECO:0000313|EMBL:RHN44899.1}; EC=2.3.1.188 {ECO:0000313|EMBL:RHN44899.1};	--	GO:0016747,acyltransferase activity, transferring groups other than amino-acyl groups; GO:0050734,hydroxycinnamoyltransferase activity; GO:0102406,omega-hydroxypalmitate O-sinapoyl transferase activity; GO:0052325,cell wall pectin biosynthetic process; GO:0010345,suberin biosynthetic process; GO:0003674,molecular_function; GO:0003824,catalytic activity; GO:0016740,transferase activity; GO:0016746…	PF02458.18:Transferase family	--	--	--
MS.gene002040	chr2.3	75855661	75860794	-	MS.gene002040	--	K22733 magnesium transporter | (GenBank) magnesium transporter NIPA2-like protein (A)	--	probable magnesium transporter NIPA4 [Medicago truncatula]	NIPA4_ARATH RecName: Full=Probable magnesium transporter NIPA4;	G7INM7_MEDTR RecName: Full=Probable magnesium transporter {ECO:0000256|RuleBase:RU363078};	Uncharacterized conserved protein	GO:0005769,early endosome; GO:0016021,integral component of membrane; GO:0016020,membrane; GO:0005886,plasma membrane; GO:0015095,magnesium ion transmembrane transporter activity; GO:0015693,magnesium ion transport; GO:0003674,molecular_function; GO:0005215,transporter activity; GO:0008324,cation transmembrane transporter activity; GO:0015075,ion transmembrane transporter activity; GO:0015318,ino…	PF05653.17:Magnesium transporter NIPA	--	--	--
MS.gene002074	chr2.3	75498944	75505293	-	MS.gene002074	--	--	--	membralin-like protein At1g60995 [Medicago truncatula]	MBRL_ARATH RecName: Full=Membralin-like protein At1g60995 {ECO:0000305};	G7IPG0_MEDTR SubName: Full=Putative membralin {ECO:0000313|EMBL:RHN71516.1}; SubName: Full=S3 self-incompatibility locus-linked pollen 3.15 protein {ECO:0000313|EMBL:AES63270.1};	Uncharacterized conserved protein	GO:0005783,endoplasmic reticulum; GO:0016021,integral component of membrane; GO:1904294,positive regulation of ERAD pathway; GO:0106118,regulation of sterol biosynthetic process; GO:0034976,response to endoplasmic reticulum stress; GO:0006508,proteolysis; GO:0006807,nitrogen compound metabolic process; GO:0006950,response to stress; GO:0008150,biological_process; GO:0008152,metabolic process; GO:…	PF09746.12:Tumour-associated protein	--	--	--
MS.gene002516	chr2.1	70332522	70336221	-	MS.gene002516	--	K23166 optic atrophy 3 protein | (GenBank) optic atrophy 3 protein (A)	--	OPA3-like protein [Medicago truncatula]	--	G7IFH1_MEDTR SubName: Full=Optic atrophy 3 protein {ECO:0000313|EMBL:AES63922.1};	Predicted coiled-coil protein	GO:0005739,mitochondrion; GO:0019216,regulation of lipid metabolic process; GO:0006629,lipid metabolic process; GO:0008150,biological_process; GO:0008152,metabolic process; GO:0019222,regulation of metabolic process; GO:0044238,primary metabolic process; GO:0050789,regulation of biological process; GO:0065007,biological regulation; GO:0071704,organic substance metabolic process; GO:0080090,regula…	PF07047.15:Optic atrophy 3 protein (OPA3)	--	--	--
MS.gene002599	chr2.1	69285076	69288735	-	MS.gene002599	--	K14502 protein brassinosteroid insensitive 2 [EC:2.7.11.1] | (GenBank) shaggy-like kinase dzeta (A)	ko04075: Plant hormone signal transduction	shaggy-related protein kinase eta [Medicago truncatula]	KSG7_ARATH RecName: Full=Shaggy-related protein kinase eta {ECO:0000303|PubMed:9611268}; EC=2.7.11.1 {ECO:0000269|PubMed:11847343, ECO:0000269|PubMed:12428015, ECO:0000269|PubMed:22466366}; AltName: Full=ASK-eta {ECO:0000303|PubMed:10080716}; AltName: Full=Protein BRASSINOSTEROID INSENSITIVE 2 {ECO:0000303|PubMed:11847343}; AltName: Full=Protein ULTRACURVATA 1 {ECO:0000303|PubMed:11820813}; AltNa…	I3SJN2_MEDTR RecName: Full=Non-specific serine/threonine protein kinase {ECO:0000256|ARBA:ARBA00012513}; EC=2.7.11.1 {ECO:0000256|ARBA:ARBA00012513};	Glycogen synthase kinase-3	GO:0005938,cell cortex; GO:0005737,cytoplasm; GO:0005634,nucleus; GO:0005886,plasma membrane; GO:0005524,ATP binding; GO:0042802,identical protein binding; GO:0004672,protein kinase activity; GO:0106310,protein serine kinase activity; GO:0004674,protein serine/threonine kinase activity; GO:0009742,brassinosteroid mediated signaling pathway; GO:0009729,detection of brassinosteroid stimulus; GO:000…	PF00069.28:Protein kinase domain	--	--	--
MS.gene002761	chr2.1	67280758	67287429	-	MS.gene002761	--	K16818 phospholipase A1 [EC:3.1.1.32] | (GenBank) glycerolipase A1 (A)	ko00564: Glycerophospholipid metabolism; ko00592: alpha-Linolenic acid metabolism; ko01100: Metabolic pathways; ko01110: Biosynthesis of secondary metabolites	lipase [Medicago truncatula]	PLA16_ARATH RecName: Full=Phospholipase A1-Igamma2, chloroplastic {ECO:0000303|PubMed:15130548}; EC=3.1.1.- {ECO:0000269|PubMed:19527719}; AltName: Full=DAD1-like lipase 3 {ECO:0000303|PubMed:24430866}; Flags: Precursor;	B7FJ77_MEDTR SubName: Full=Alpha/beta-hydrolase superfamily protein {ECO:0000313|EMBL:AES64232.1}; SubName: Full=Putative triacylglycerol lipase {ECO:0000313|EMBL:RHN72312.1}; EC=3.1.1.3 {ECO:0000313|EMBL:RHN72312.1};	Predicted lipase	GO:0009507,chloroplast; GO:0047714,galactolipase activity; GO:0008970,phospholipase A1 activity; GO:0004620,phospholipase activity; GO:0004806,triglyceride lipase activity; GO:0016042,lipid catabolic process; GO:0003674,molecular_function; GO:0003824,catalytic activity; GO:0016298,lipase activity; GO:0016787,hydrolase activity; GO:0016788,hydrolase activity, acting on ester bonds; GO:0052689,carb…	PF01764.28:Lipase (class 3)	--	--	--
MS.gene003547	chr4.4	35363773	35367367	+	MS.gene003547	--	K00434 L-ascorbate peroxidase [EC:1.11.1.11] | (GenBank) L-ascorbate peroxidase (A)	ko00053: Ascorbate and aldarate metabolism; ko00480: Glutathione metabolism; ko01100: Metabolic pathways	L-ascorbate peroxidase 3 [Medicago truncatula]	APX3_ARATH RecName: Full=L-ascorbate peroxidase 3; Short=AtAPx03; EC=1.11.1.11;	G7JNF5_MEDTR RecName: Full=L-ascorbate peroxidase {ECO:0000256|ARBA:ARBA00012940}; EC=1.11.1.11 {ECO:0000256|ARBA:ARBA00012940};	--	GO:0009507,chloroplast; GO:0009941,chloroplast envelope; GO:0046861,glyoxysomal membrane; GO:0016021,integral component of membrane; GO:0005739,mitochondrion; GO:0005778,peroxisomal membrane; GO:0005777,peroxisome; GO:0000325,plant-type vacuole; GO:0005886,plasma membrane; GO:0009506,plasmodesma; GO:0009536,plastid; GO:0005773,vacuole; GO:0020037,heme binding; GO:0016688,L-ascorbate peroxidase ac…	PF00141.26:Peroxidase	--	--	--
MS.gene003749	chr4.1	32751698	32759237	-	MS.gene003749	--	K01889 phenylalanyl-tRNA synthetase alpha chain [EC:6.1.1.20] | (GenBank) phenylalanyl-tRNA synthetase alpha chain, putative (A)	ko00970: Aminoacyl-tRNA biosynthesis	phenylalanine--tRNA ligase alpha subunit, cytoplasmic [Medicago truncatula]	SYFA_ARATH RecName: Full=Phenylalanine--tRNA ligase alpha subunit, cytoplasmic {ECO:0000305}; EC=6.1.1.20 {ECO:0000305}; AltName: Full=Phenylalanyl-tRNA synthetase alpha subunit {ECO:0000305}; Short=PheRS {ECO:0000305};	G7JG63_MEDTR RecName: Full=Phenylalanine--tRNA ligase {ECO:0000256|ARBA:ARBA00012814}; EC=6.1.1.20 {ECO:0000256|ARBA:ARBA00012814};	Phenylalanyl-tRNA synthetase, beta subunit	GO:0005737,cytoplasm; GO:0005829,cytosol; GO:0009328,phenylalanine-tRNA ligase complex; GO:0005886,plasma membrane; GO:0005524,ATP binding; GO:0004826,phenylalanine-tRNA ligase activity; GO:0000049,tRNA binding; GO:0006432,phenylalanyl-tRNA aminoacylation; GO:0000166,nucleotide binding; GO:0003674,molecular_function; GO:0005488,binding; GO:0017076,purine nucleotide binding; GO:0030554,adenyl nucl…	PF01409.23:tRNA synthetases class II core domain (F)	--	--	--
MS.gene003835	chr4.2	38057214	38060409	-	MS.gene003835	--	--	--	cold-regulated 413 plasma membrane protein 1 isoform X2 [Medicago truncatula]	CRPM1_ARATH RecName: Full=Cold-regulated 413 plasma membrane protein 1; Short=AtCOR413-PM1; AltName: Full=WCOR413-like protein;	I3S303_MEDTR SubName: Full=Putative cold-regulated 413 protein {ECO:0000313|EMBL:RHN61211.1};	--	GO:0016021,integral component of membrane; GO:0000325,plant-type vacuole; GO:0005886,plasma membrane; GO:0042631,cellular response to water deprivation; GO:0009631,cold acclimation; GO:0009737,response to abscisic acid; GO:0001101,response to acid chemical; GO:0006950,response to stress; GO:0007154,cell communication; GO:0008150,biological_process; GO:0009414,response to water deprivation; GO:000…	PF05562.14:Cold acclimation protein WCOR413	--	--	--
MS.gene003957	chr4.1	35532351	35533928	-	MS.gene003957	--	--	--	hypothetical protein MTR_4g065093 [Medicago truncatula]	--	A0A072UKI5_MEDTR SubName: Full=Uncharacterized protein {ECO:0000313|EMBL:KEH30227.1, ECO:0000313|EnsemblPlants:KEH30227};	--	--	--	--	--	--
MS.gene003990	chr4.3	39191123	39192734	+	MS.gene003990	--	K07904 Ras-related protein Rab-11A | (GenBank) RAB GTPase-like protein A1D (A)	ko04144: Endocytosis	ras-related protein Rab11C [Medicago truncatula]	RB11C_LOTJA RecName: Full=Ras-related protein Rab11C;	I3S111_MEDTR SubName: Full=RAB GTPase-like protein A1D {ECO:0000313|EMBL:KEH30192.1}; SubName: Full=Ras-related protein Rab11C {ECO:0000313|EMBL:RHN61031.1};	GTPase Rab11/YPT3, small G protein superfamily	GO:0005886,plasma membrane; GO:0005525,GTP binding; GO:0003924,GTPase activity; GO:0000166,nucleotide binding; GO:0003674,molecular_function; GO:0005488,binding; GO:0017076,purine nucleotide binding; GO:0019001,guanyl nucleotide binding; GO:0032553,ribonucleotide binding; GO:0032555,purine ribonucleotide binding; GO:0032561,guanyl ribonucleotide binding; GO:0035639,purine ribonucleoside triphosph…	PF00071.25:Ras family	--	--	--
MS.gene004009	chr4.3	39406855	39407964	+	MS.gene004009	--	K11982 E3 ubiquitin-protein ligase RNF115/126 [EC:2.3.2.27] | (GenBank) E3 ubiquitin-protein ligase RING1-like protein (A)	--	E3 ubiquitin-protein ligase RDUF2 [Medicago truncatula]	RDUF2_ARATH RecName: Full=E3 ubiquitin-protein ligase RDUF2 {ECO:0000305}; EC=2.3.2.27 {ECO:0000305}; AltName: Full=RING and DUF1117 domain-containing protein 2 {ECO:0000305}; Short=AtRDUF2 {ECO:0000303|PubMed:22405823}; AltName: Full=RING-type E3 ubiquitin transferase RDUF2 {ECO:0000305};	G7JCE1_MEDTR RecName: Full=RING-type E3 ubiquitin transferase {ECO:0000256|ARBA:ARBA00012483}; EC=2.3.2.27 {ECO:0000256|ARBA:ARBA00012483};	FOG: Predicted E3 ubiquitin ligase	GO:0005737,cytoplasm; GO:0005829,cytosol; GO:0046872,metal ion binding; GO:0061630,ubiquitin protein ligase activity; GO:0004842,ubiquitin-protein transferase activity; GO:0009738,abscisic acid-activated signaling pathway; GO:0051865,protein autoubiquitination; GO:0016567,protein ubiquitination; GO:0009737,response to abscisic acid; GO:0009414,response to water deprivation; GO:0003674,molecular_f…	PF06547.15:Protein of unknown function (DUF1117)	--	--	--
MS.gene004069	chr4.2	41818076	41818312	-	MS.gene004069	--	--	--	transmembrane protein, putative [Medicago truncatula]	--	G7JTR5_MEDTR SubName: Full=Transmembrane protein, putative {ECO:0000313|EMBL:AES88834.2};	--	GO:0016021,integral component of membrane; GO:0005575,cellular_component; GO:0016020,membrane; GO:0031224,intrinsic component of membrane; GO:0110165,cellular anatomical entity	--	--	--	--
MS.gene004416	chr2.3	67316163	67330624	+	MS.gene004416	--	K10609 cullin 4 | (GenBank) ubiquitin-protein ligase, cullin 4 (A)	ko03420: Nucleotide excision repair; ko04120: Ubiquitin mediated proteolysis	cullin-4 [Medicago truncatula]	CUL4_ARATH RecName: Full=Cullin-4; Short=AtCUL4;	G7IP77_MEDTR SubName: Full=Putative cullin protein, neddylation {ECO:0000313|EMBL:RHN72272.1}; SubName: Full=Ubiquitin-protein ligase, cullin 4 {ECO:0000313|EMBL:AES64163.1};	Cullins	GO:0080008,Cul4-RING E3 ubiquitin ligase complex; GO:0031461,cullin-RING ubiquitin ligase complex; GO:0005634,nucleus; GO:0000151,ubiquitin ligase complex; GO:0030674,protein-macromolecule adaptor activity; GO:0031625,ubiquitin protein ligase binding; GO:0009738,abscisic acid-activated signaling pathway; GO:0048825,cotyledon development; GO:0006281,DNA repair; GO:0009908,flower development; GO:00…	PF00888.25:Cullin family	--	--	--
MS.gene004498	chr2.4	66282712	66286705	+	MS.gene004498	--	K00472 prolyl 4-hydroxylase [EC:1.14.11.2] | (GenBank) prolyl 4-hydroxylase subunit alpha-like protein (A)	ko00330: Arginine and proline metabolism; ko01100: Metabolic pathways	probable prolyl 4-hydroxylase 4 isoform X1 [Medicago truncatula]	P4H4_ARATH RecName: Full=Probable prolyl 4-hydroxylase 4 {ECO:0000305}; Short=AtP4H4 {ECO:0000303|Ref.5}; EC=1.14.11.2 {ECO:0000305};	G7IFM9_MEDTR RecName: Full=Procollagen-proline 4-dioxygenase {ECO:0000256|ARBA:ARBA00012269}; EC=1.14.11.2 {ECO:0000256|ARBA:ARBA00012269};	Prolyl 4-hydroxylase alpha subunit	GO:0005737,cytoplasm; GO:0005783,endoplasmic reticulum; GO:0005789,endoplasmic reticulum membrane; GO:0005794,Golgi apparatus; GO:0000137,Golgi cis cisterna; GO:0016021,integral component of membrane; GO:0005634,nucleus; GO:0009536,plastid; GO:0005506,iron ion binding; GO:0031418,L-ascorbic acid binding; GO:0004656,procollagen-proline 4-dioxygenase activity; GO:0018401,peptidyl-proline hydroxylat…	PF13640.9:2OG-Fe(II) oxygenase superfamily	--	--	--
MS.gene004887	chr1.4	62698264	62701728	+	MS.gene004887	--	K08332 vacuolar protein 8 | (GenBank) plant U-box protein, putative (A)	--	U-box domain-containing protein 44 [Medicago truncatula]	PUB44_ARATH RecName: Full=U-box domain-containing protein 44; EC=2.3.2.27; AltName: Full=Plant U-box protein 44; AltName: Full=Protein SENESCENCE-ASSOCIATED E3 UBIQUITIN LIGASE 1; AltName: Full=RING-type E3 ubiquitin transferase PUB44 {ECO:0000305};	A0A072VMF8_MEDTR RecName: Full=RING-type E3 ubiquitin transferase {ECO:0000256|ARBA:ARBA00012483}; EC=2.3.2.27 {ECO:0000256|ARBA:ARBA00012483};	FOG: Armadillo/beta-catenin-like repeats	GO:0005737,cytoplasm; GO:0005634,nucleus; GO:0005886,plasma membrane; GO:0070696,transmembrane receptor protein serine/threonine kinase binding; GO:0004842,ubiquitin-protein transferase activity; GO:0010150,leaf senescence; GO:0090359,negative regulation of abscisic acid biosynthetic process; GO:0010115,regulation of abscisic acid biosynthetic process; GO:0010380,regulation of chlorophyll biosynt…	PF00514.26:Armadillo/beta-catenin-like repeat	--	--	--
MS.gene004971	chr1.4	63804958	63805500	+	MS.gene004971	--	K01761 methionine-gamma-lyase [EC:4.4.1.11] | (GenBank) cystathionine beta-lyase/cystathionine gamma-synthase (A)	ko00270: Cysteine and methionine metabolism; ko00450: Selenocompound metabolism; ko01100: Metabolic pathways	methionine gamma-lyase [Medicago truncatula]	MGL_ARATH RecName: Full=Methionine gamma-lyase; Short=AtMGL; EC=4.4.1.11; AltName: Full=L-methioninase;	A0A072VNE2_MEDTR SubName: Full=Cystathionine beta-lyase/cystathionine gamma-synthase {ECO:0000313|EMBL:KEH42908.1}; SubName: Full=Putative methionine gamma-lyase {ECO:0000313|EMBL:RHN80510.1}; EC=4.4.1.11 {ECO:0000313|EMBL:RHN80510.1};	Cystathionine beta-lyases/cystathionine gamma-synthases	GO:0005737,cytoplasm; GO:0005829,cytosol; GO:0016846,carbon-sulfur lyase activity; GO:0004123,cystathionine gamma-lyase activity; GO:0018826,methionine gamma-lyase activity; GO:0030170,pyridoxal phosphate binding; GO:0009970,cellular response to sulfate starvation; GO:0042631,cellular response to water deprivation; GO:0019343,cysteine biosynthetic process via cystathionine; GO:0019458,methionine …	PF01053.23:Cys/Met metabolism PLP-dependent enzyme	--	--	--
MS.gene004979	chr1.4	63887882	63894930	-	MS.gene004979	--	K14297 nuclear pore complex protein Nup98-Nup96 | (GenBank) nucleoporin autopeptidase (A)	ko03013: Nucleocytoplasmic transport	nuclear pore complex protein NUP98A isoform X1 [Medicago truncatula]	NU98A_ARATH RecName: Full=Nuclear pore complex protein NUP98A {ECO:0000303|PubMed:21189294}; AltName: Full=Nucleoporin 98A {ECO:0000303|PubMed:21189294}; AltName: Full=Nucleoporin autopeptidase {ECO:0000312|EMBL:AEE28574.1};	A0A072VNF0_MEDTR SubName: Full=Nucleoporin autopeptidase {ECO:0000313|EMBL:KEH42918.1}; SubName: Full=Putative peptidase S59, nucleoporin {ECO:0000313|EMBL:RHN80519.1};	Nuclear pore complex, Nup98 component (sc Nup145/Nup100/Nup116)	GO:0005737,cytoplasm; GO:0005635,nuclear envelope; GO:0031965,nuclear membrane; GO:0044614,nuclear pore cytoplasmic filaments; GO:0005634,nucleus; GO:0017056,structural constituent of nuclear pore; GO:0006406,mRNA export from nucleus; GO:0048573,photoperiodism, flowering; GO:0000973,post-transcriptional tethering of RNA polymerase II gene DNA at nuclear periphery; GO:0006606,protein import into n…	PF04096.17:Nucleoporin autopeptidase	--	--	--
MS.gene004993	chr1.4	64086478	64094370	+	MS.gene004993	--	K22683 aspartyl protease family protein [EC:3.4.23.-] | (GenBank) eukaryotic aspartyl protease family protein (A)	--	aspartic proteinase 36 isoform X2 [Medicago truncatula]	ASP36_ARATH RecName: Full=Aspartic proteinase 36 {ECO:0000303|PubMed:27872247}; EC=3.4.23.- {ECO:0000269|PubMed:27872247}; Flags: Precursor;	A0A072VMV4_MEDTR SubName: Full=Eukaryotic aspartyl protease family protein {ECO:0000313|EMBL:KEH42941.1}; SubName: Full=Putative nepenthesin {ECO:0000313|EMBL:RHN80539.1}; EC=3.4.23.12 {ECO:0000313|EMBL:RHN80539.1};	Aspartyl protease	GO:0031225,anchored component of membrane; GO:0005737,cytoplasm; GO:0005829,cytosol; GO:0005886,plasma membrane; GO:0090406,pollen tube; GO:0004190,aspartic-type endopeptidase activity; GO:0009555,pollen development; GO:0009846,pollen germination; GO:0009860,pollen tube growth; GO:0010183,pollen tube guidance; GO:0030163,protein catabolic process; GO:0006508,proteolysis; GO:0003674,molecular_func…	PF14543.9:Xylanase inhibitor N-terminal	--	--	--
MS.gene005077	chr1.2	61784913	61792793	+	MS.gene005077	--	K11583 serine/threonine-protein phosphatase 2A regulatory subunit B'' | (GenBank) calcium-binding EF-hand protein (A)	ko03015: mRNA surveillance pathway	probable serine/threonine protein phosphatase 2A regulatory subunit B''delta [Medicago truncatula]	2AB2D_ARATH RecName: Full=Probable serine/threonine protein phosphatase 2A regulatory subunit B''delta; Short=AtB''delta;	G7I697_MEDTR SubName: Full=Calcium-binding EF-hand protein {ECO:0000313|EMBL:AES61204.1}; SubName: Full=Putative flagellar calcium-binding protein calflagin {ECO:0000313|EMBL:RHN80612.1};	Protein phosphatase 2 regulatory subunit	GO:0000159,protein phosphatase type 2A complex; GO:0005509,calcium ion binding; GO:0019888,protein phosphatase regulator activity; GO:0006470,protein dephosphorylation; GO:0003674,molecular_function; GO:0005488,binding; GO:0043167,ion binding; GO:0043169,cation binding; GO:0046872,metal ion binding; GO:0019208,phosphatase regulator activity; GO:0030234,enzyme regulator activity; GO:0098772,molecu…	PF17958.4:EF-hand domain	--	--	--
MS.gene005080	chr1.2	61771055	61775607	+	MS.gene005080	--	K25079 RNA-binding protein 42 | (GenBank) RNA recognition motif (A)	--	RNA-binding protein 42 [Medicago truncatula]	RB208_ORYSJ RecName: Full=RNA-binding protein 208 {ECO:0000303|PubMed:30190374};	G7I6S0_MEDTR SubName: Full=Putative nucleotide-binding alpha-beta plait domain-containing protein {ECO:0000313|EMBL:RHN80618.1}; SubName: Full=RNA recognition motif {ECO:0000313|EMBL:AES61215.1};	RNA-binding proteins	GO:0003729,mRNA binding; GO:0003674,molecular_function; GO:0003676,nucleic acid binding; GO:0003723,RNA binding; GO:0005488,binding; GO:0097159,organic cyclic compound binding; GO:1901363,heterocyclic compound binding	PF00076.25:RNA recognition motif. (a.k.a. RRM, RBD, or RNP domain)	--	--	--
MS.gene005272	chr1.1	61832752	61834299	+	MS.gene005272	--	K02883 large subunit ribosomal protein L18e | (GenBank) 60S ribosomal protein L18-3 (A)	ko03010: Ribosome	60S ribosomal protein L18-3 [Medicago truncatula]	RL183_ARATH RecName: Full=60S ribosomal protein L18-3;	G7I8R4_MEDTR SubName: Full=60S ribosomal protein L18-3 {ECO:0000313|EMBL:AES61414.1}; SubName: Full=Putative ribosomal protein L18e {ECO:0000313|EMBL:RHN80810.1};	60s ribosomal protein L18	GO:0022625,cytosolic large ribosomal subunit; GO:0022626,cytosolic ribosome; GO:0009506,plasmodesma; GO:0009536,plastid; GO:0005773,vacuole; GO:0003729,mRNA binding; GO:0003723,RNA binding; GO:0003735,structural constituent of ribosome; GO:0006412,translation; GO:0003674,molecular_function; GO:0003676,nucleic acid binding; GO:0005488,binding; GO:0097159,organic cyclic compound binding; GO:1901363…	PF17135.7:Ribosomal protein 60S L18 and 50S L18e	--	--	--
MS.gene005290	chr1.1	62060498	62063033	-	MS.gene005290	--	--	--	protein DEHYDRATION-INDUCED 19 homolog 3 [Medicago truncatula]	DI193_ARATH RecName: Full=Protein DEHYDRATION-INDUCED 19 homolog 3; Short=AtDi19-3;	I3TAQ3_MEDTR SubName: Full=Uncharacterized protein {ECO:0000313|EMBL:AFK49595.1};	--	GO:0005634,nucleus; GO:0003677,DNA binding; GO:0045893,positive regulation of DNA-templated transcription; GO:0009737,response to abscisic acid; GO:0009651,response to salt stress; GO:0009414,response to water deprivation; GO:0003674,molecular_function; GO:0003676,nucleic acid binding; GO:0005488,binding; GO:0097159,organic cyclic compound binding; GO:1901363,heterocyclic compound binding; GO:000…	PF14571.9:Stress-induced protein Di19, C-terminal	--	--	--
MS.gene005319	chr1.1	62378447	62381943	-	MS.gene005319	--	K20285 Rab9 effector protein with kelch motifs | (GenBank) rab9 effector protein with kelch motif protein, putative (A)	--	protein GLUTELIN PRECURSOR ACCUMULATION 3 isoform X2 [Medicago truncatula]	ACBP5_ARATH RecName: Full=Acyl-CoA-binding domain-containing protein 5; Short=Acyl-CoA binding protein 5;	A0A396JTJ5_MEDTR SubName: Full=Putative kelch-type beta propeller {ECO:0000313|EMBL:RHN80862.1};	Kelch repeat-containing proteins	GO:0005829,cytosol; GO:0000062,fatty-acyl-CoA binding; GO:0008289,lipid binding; GO:0006869,lipid transport; GO:0001666,response to hypoxia; GO:0009416,response to light stimulus; GO:0000166,nucleotide binding; GO:0003674,molecular_function; GO:0005488,binding; GO:0017076,purine nucleotide binding; GO:0030554,adenyl nucleotide binding; GO:0032553,ribonucleotide binding; GO:0032555,purine ribonucl…	PF13418.9:Galactose oxidase, central domain	--	--	--
MS.gene00536	chr1.2	5443776	5446946	+	MS.gene00536	--	K09285 AP2-like factor, ANT lineage | (GenBank) AP2-like ethylene-responsive transcription factor (A)	--	AP2-like ethylene-responsive transcription factor ANT [Medicago truncatula]	CRL5_ORYSJ RecName: Full=AP2-like ethylene-responsive transcription factor CRL5 {ECO:0000305}; AltName: Full=Protein CROWN ROOTLESS 5; AltName: Full=Protein PLETHORA 8 {ECO:0000303|PubMed:21807632}; Short=OsPLT8 {ECO:0000303|PubMed:21807632};	A0A072VEY0_MEDTR SubName: Full=AP2-like ethylene-responsive transcription factor {ECO:0000313|EMBL:KEH39993.1}; SubName: Full=Putative transcription factor AP2-EREBP family {ECO:0000313|EMBL:RHN77199.1};	--	GO:0005634,nucleus; GO:0003677,DNA binding; GO:0003700,DNA-binding transcription factor activity; GO:0048830,adventitious root development; GO:0080037,negative regulation of cytokinin-activated signaling pathway; GO:0003674,molecular_function; GO:0003676,nucleic acid binding; GO:0005488,binding; GO:0097159,organic cyclic compound binding; GO:1901363,heterocyclic compound binding; GO:0140110,trans…	PF00847.23:AP2 domain	AP2/ERF-AP2	TF	AP2/ERF->AP2/ERF-AP2
MS.gene005495	chr1.1	64306225	64310620	-	MS.gene005495	--	K12820 pre-mRNA-splicing factor ATP-dependent RNA helicase DHX15/PRP43 [EC:3.6.4.13] | (GenBank) pre-mRNA splicing factor ATP-dependent RNA helicase (A)	ko03040: Spliceosome	probable pre-mRNA-splicing factor ATP-dependent RNA helicase DEAH2 isoform X1 [Medicago truncatula]	DEAH2_ARATH RecName: Full=Probable pre-mRNA-splicing factor ATP-dependent RNA helicase DEAH2 {ECO:0000305}; EC=3.6.4.13; AltName: Full=DEAH RNA helicase homolog PRP43 {ECO:0000303|PubMed:17008405};	G7ICV1_MEDTR RecName: Full=RNA helicase {ECO:0000256|ARBA:ARBA00012552}; EC=3.6.4.13 {ECO:0000256|ARBA:ARBA00012552};	mRNA splicing factor ATP-dependent RNA helicase	GO:0005730,nucleolus; GO:0005681,spliceosomal complex; GO:0005524,ATP binding; GO:0016887,ATP hydrolysis activity; GO:0003729,mRNA binding; GO:0003723,RNA binding; GO:0003724,RNA helicase activity; GO:0006397,mRNA processing; GO:0008380,RNA splicing; GO:0000166,nucleotide binding; GO:0003674,molecular_function; GO:0005488,binding; GO:0017076,purine nucleotide binding; GO:0030554,adenyl nucleotide…	PF04408.26:Helicase associated domain (HA2)	--	--	--
MS.gene005582	chr1.1	65128301	65137252	-	MS.gene005582	--	K10798 poly [ADP-ribose] polymerase 2/3/4 [EC:2.4.2.30] | (GenBank) poly(ADP-ribose) polymerase domain protein (A)	ko03410: Base excision repair	poly [ADP-ribose]	PARP2_ARATH RecName: Full=Poly [ADP-ribose] polymerase 2; Short=PARP-2; EC=2.4.2.30; AltName: Full=NAD(+) ADP-ribosyltransferase 2; Short=ADPRT-2; AltName: Full=Poly[ADP-ribose] synthase 2; AltName: Full=Protein ADP-ribosyltransferase PARP2 {ECO:0000250|UniProtKB:P09874}; EC=2.4.2.- {ECO:0000250|UniProtKB:P09874};	A0A396JXV6_MEDTR RecName: Full=Poly [ADP-ribose] polymerase {ECO:0000256|RuleBase:RU362114}; Short=PARP {ECO:0000256|RuleBase:RU362114}; EC=2.4.2.- {ECO:0000256|RuleBase:RU362114};	NAD+ ADP-ribosyltransferase Parp, required for poly-ADP ribosylation of nuclear proteins	GO:0005730,nucleolus; GO:0005634,nucleus; GO:0003677,DNA binding; GO:0003950,NAD+ ADP-ribosyltransferase activity; GO:1990404,NAD+-protein ADP-ribosyltransferase activity; GO:0030592,DNA ADP-ribosylation; GO:0006302,double-strand break repair; GO:0006303,double-strand break repair via nonhomologous end joining; GO:0070212,protein poly-ADP-ribosylation; GO:0003674,molecular_function; GO:0003676,nu…	PF00644.23:Poly(ADP-ribose) polymerase catalytic domain	--	--	--
MS.gene005660	chr1.2	67121600	67122630	-	MS.gene005660	--	K14490 histidine-containing phosphotransfer peotein | (GenBank) histidine phosphotransfer protein (A)	ko04075: Plant hormone signal transduction	histidine-containing phosphotransfer protein 1 isoform X2 [Medicago truncatula]	AHP1_ARATH RecName: Full=Histidine-containing phosphotransfer protein 1;	G7I2T8_MEDTR RecName: Full=Histidine-containing phosphotransfer protein {ECO:0000256|RuleBase:RU369004};	Two-component phosphorelay intermediate involved in MAP kinase cascade regulation	GO:0005737,cytoplasm; GO:0005829,cytosol; GO:0005634,nucleus; GO:0009927,histidine phosphotransfer kinase activity; GO:0043424,protein histidine kinase binding; GO:0009736,cytokinin-activated signaling pathway; GO:0009553,embryo sac development; GO:0009825,multidimensional cell growth; GO:0000160,phosphorelay signal transduction system; GO:0016310,phosphorylation; GO:0003674,molecular_function; G…	PF01627.26:Hpt domain	--	--	--
MS.gene005792	chr1.3	63868550	63875243	+	MS.gene005792	--	K14768 U3 small nucleolar RNA-associated protein 7 | (GenBank) U3 small nucleolar RNA-associated-like protein, putative (A)	--	probable U3 small nucleolar RNA-associated protein 7 [Medicago truncatula]	PRP19_ORYSJ RecName: Full=Pre-mRNA-processing factor 19 {ECO:0000305}; EC=2.3.2.27 {ECO:0000269|PubMed:19825583}; AltName: Full=Plant U-box protein 72; Short=OsPUB72; AltName: Full=RING-type E3 ubiquitin transferase PRP19 {ECO:0000305}; AltName: Full=U-box domain-containing protein 72;	A0A072VPQ9_MEDTR SubName: Full=Putative transcription factor WD40-like family {ECO:0000313|EMBL:RHN81314.1}; SubName: Full=U3 small nucleolar RNA-associated-like protein, putative {ECO:0000313|EMBL:KEH43358.1};	WD40-repeat-containing subunit of the 18S rRNA processing complex	GO:0005737,cytoplasm; GO:0005634,nucleus; GO:0000974,Prp19 complex; GO:0071006,U2-type catalytic step 1 spliceosome; GO:0061630,ubiquitin protein ligase activity; GO:0004842,ubiquitin-protein transferase activity; GO:0006281,DNA repair; GO:0045087,innate immune response; GO:0000398,mRNA splicing, via spliceosome; GO:0070534,protein K63-linked ubiquitination; GO:0016567,protein ubiquitination; GO:…	PF08149.14:BING4CT (NUC141) domain	--	--	--
MS.gene005801	chr1.1	66655239	66661784	-	MS.gene005801	--	K06276 3-phosphoinositide dependent protein kinase-1 [EC:2.7.11.1] | (GenBank) 3-phosphoinositide-dependent kinase (A)	--	3-phosphoinositide-dependent protein kinase 2 isoform X1 [Medicago truncatula]	PDPK2_ARATH RecName: Full=3-phosphoinositide-dependent protein kinase 2; Short=AtPDK2; EC=2.7.11.1;	A0A072VPR7_MEDTR RecName: Full=Non-specific serine/threonine protein kinase {ECO:0000256|ARBA:ARBA00012513}; EC=2.7.11.1 {ECO:0000256|ARBA:ARBA00012513};	3-phosphoinositide-dependent protein kinase (PDK1)	GO:0005737,cytoplasm; GO:0016020,membrane; GO:0005524,ATP binding; GO:0016301,kinase activity; GO:0106310,protein serine kinase activity; GO:0004674,protein serine/threonine kinase activity; GO:0035556,intracellular signal transduction; GO:0018105,peptidyl-serine phosphorylation; GO:0000166,nucleotide binding; GO:0003674,molecular_function; GO:0005488,binding; GO:0017076,purine nucleotide binding…	PF00069.28:Protein kinase domain	--	--	--
MS.gene005807	chr1.1	66772979	66780850	+	MS.gene005807	--	K22983 cytochrome P450 family 76 subfamily A | (GenBank) cytochrome P450 family protein (A)	--	geraniol 8-hydroxylase [Medicago truncatula]	C76B6_CATRO RecName: Full=Geraniol 8-hydroxylase; EC=1.14.14.83 {ECO:0000269|PubMed:11718718, ECO:0000269|PubMed:21504162}; AltName: Full=Cytochrome P450 76B6; AltName: Full=Geraniol 10-hydroxylase; Short=CrG10H;	A0A396JZC6_MEDTR SubName: Full=Putative geraniol 8-hydroxylase {ECO:0000313|EMBL:RHN81335.1}; EC=1.14.14.83 {ECO:0000313|EMBL:RHN81335.1};	Cytochrome P450 CYP2 subfamily	GO:0005789,endoplasmic reticulum membrane; GO:0016021,integral component of membrane; GO:0102811,geraniol 10-hydroxylase activity; GO:0020037,heme binding; GO:0005506,iron ion binding; GO:0016709,oxidoreductase activity, acting on paired donors, with incorporation or reduction of molecular oxygen, NAD(P)H as one donor, and incorporation of one atom of oxygen; GO:0016099,monoterpenoid biosynthetic…	PF00067.25:Cytochrome P450	--	--	--
MS.gene005875	chr1.1	67693227	67696655	+	MS.gene005875	--	K13081 leucoanthocyanidin reductase [EC:1.17.1.3] | (GenBank) leucoanthocyanidin reductase LAR1-2 (A)	ko00941: Flavonoid biosynthesis; ko01110: Biosynthesis of secondary metabolites	leucoanthocyanidin reductase [Medicago truncatula]	LAR_DESUN RecName: Full=Leucoanthocyanidin reductase; Short=Leucocyanidin reductase; EC=1.17.1.3;	Q3KN75_MEDTR SubName: Full=Leucanthocyanidin reductase {ECO:0000313|EMBL:CAI56327.1}; EC=1.17.1.3 {ECO:0000313|EMBL:CAI56327.1, ECO:0000313|EMBL:RHN81412.1}; SubName: Full=Leucoanthocyanidin reductase LAR1-2 {ECO:0000313|EMBL:AES62081.1}; SubName: Full=Putative leucoanthocyanidin reductase {ECO:0000313|EMBL:RHN81412.1};	--	GO:0033788,leucoanthocyanidin reductase activity; GO:0009807,lignan biosynthetic process; GO:0010023,proanthocyanidin biosynthetic process; GO:0003674,molecular_function; GO:0003824,catalytic activity; GO:0016491,oxidoreductase activity; GO:0016725,oxidoreductase activity, acting on CH or CH2 groups; GO:0016726,oxidoreductase activity, acting on CH or CH2 groups, NAD or NADP as acceptor; GO:00067…	PF05368.16:NmrA-like family	--	--	--
MS.gene005895	chr1.1	67931787	67932891	-	MS.gene005895	--	K17080 prohibitin 1 | (GenBank) SPFH domain/band 7 family protein (A)	--	prohibitin-3, mitochondrial [Medicago truncatula]	PHB3_ARATH RecName: Full=Prohibitin-3, mitochondrial; Short=Atphb3; AltName: Full=Protein ENHANCED ETHYLENE RESPONSE 3;	A0A396HWS8_MEDTR RecName: Full=Prohibitin {ECO:0000256|RuleBase:RU366048};	Prohibitin	GO:0009507,chloroplast; GO:0009941,chloroplast envelope; GO:0005747,mitochondrial respiratory chain complex I; GO:0005739,mitochondrion; GO:0005730,nucleolus; GO:0000325,plant-type vacuole; GO:0005886,plasma membrane; GO:0044877,protein-containing complex binding; GO:0051301,cell division; GO:0042742,defense response to bacterium; GO:0048527,lateral root development; GO:0007005,mitochondrion orga…	PF01145.28:SPFH domain / Band 7 family	--	--	--
MS.gene005906	chr1.1	68058071	68061758	+	MS.gene005906	--	K01551 arsenite/tail-anchored protein-transporting ATPase [EC:7.3.2.7 7.3.-.-] | (GenBank) arsenical pump-driving ATPase-like protein (A)	--	ATPase GET3B [Medicago truncatula]	GET3B_ARATH RecName: Full=ATPase GET3B {ECO:0000305}; Short=AtGET3B {ECO:0000303|PubMed:28096354}; EC=3.6.-.- {ECO:0000305}; AltName: Full=Guided entry of tail-anchored proteins 3 homolog B {ECO:0000305}; Flags: Precursor;	G7I505_MEDTR SubName: Full=Arsenical pump-driving ATPase-like protein {ECO:0000313|EMBL:AES62118.2}; SubName: Full=Putative arsenite-transporting ATPase {ECO:0000313|EMBL:RHN81470.1}; EC=3.6.3.16 {ECO:0000313|EMBL:RHN81470.1};	Putative arsenite-translocating ATPase	GO:0009570,chloroplast stroma; GO:0005524,ATP binding; GO:0016887,ATP hydrolysis activity; GO:0000166,nucleotide binding; GO:0003674,molecular_function; GO:0005488,binding; GO:0017076,purine nucleotide binding; GO:0030554,adenyl nucleotide binding; GO:0032553,ribonucleotide binding; GO:0032555,purine ribonucleotide binding; GO:0032559,adenyl ribonucleotide binding; GO:0035639,purine ribonucleosid…	PF02374.18:Anion-transporting ATPase	--	--	--
MS.gene005946	chr1.3	65849070	65858008	-	MS.gene005946	--	K01595 phosphoenolpyruvate carboxylase [EC:4.1.1.31] | (GenBank) phosphoenolpyruvate carboxylase (A)	ko00620: Pyruvate metabolism; ko00710: Carbon fixation in photosynthetic organisms; ko01100: Metabolic pathways; ko01200: Carbon metabolism	phosphoenolpyruvate carboxylase 4-like [Medicago truncatula]	CAPP4_ARATH RecName: Full=Phosphoenolpyruvate carboxylase 4; Short=AtPPC4; Short=PEPC 4; Short=PEPCase 4; EC=4.1.1.31;	A0A396JSY5_MEDTR RecName: Full=Phosphoenolpyruvate carboxylase {ECO:0000256|ARBA:ARBA00012305}; EC=4.1.1.31 {ECO:0000256|ARBA:ARBA00012305};	--	GO:0005829,cytosol; GO:0008964,phosphoenolpyruvate carboxylase activity; GO:0015977,carbon fixation; GO:0015979,photosynthesis; GO:0006099,tricarboxylic acid cycle; GO:0003674,molecular_function; GO:0003824,catalytic activity; GO:0004611,phosphoenolpyruvate carboxykinase activity; GO:0016829,lyase activity; GO:0016830,carbon-carbon lyase activity; GO:0016831,carboxy-lyase activity; GO:0008150,bio…	PF00311.20:Phosphoenolpyruvate carboxylase	--	--	--
MS.gene006121	chr1.1	70531949	70539730	+	MS.gene006121	--	K12124 GIGANTEA | (GenBank) gigantea protein 1B (A)	ko04712: Circadian rhythm - plant	protein GIGANTEA isoform X1 [Medicago truncatula]	GIGAN_ARATH RecName: Full=Protein GIGANTEA;	G7IBU3_MEDTR SubName: Full=Gigantea protein 1B {ECO:0000313|EMBL:AES62299.2};	--	GO:0005737,cytoplasm; GO:0005654,nucleoplasm; GO:0005634,nucleus; GO:0030154,cell differentiation; GO:0007623,circadian rhythm; GO:0009908,flower development; GO:0048578,positive regulation of long-day photoperiodism, flowering; GO:0009585,red, far-red light phototransduction; GO:0042752,regulation of circadian rhythm; GO:0048586,regulation of long-day photoperiodism, flowering; GO:0006355,regula…	--	--	--	--
MS.gene006168	chr1.4	76773758	76774969	-	MS.gene006168	--	--	--	protein ROH1 [Medicago truncatula]	ROH1_ARATH RecName: Full=Protein ROH1 {ECO:0000303|PubMed:20618910};	G7IBZ7_MEDTR SubName: Full=Plant/F1M20-13 protein {ECO:0000313|EMBL:AES62351.1};	--	GO:0016021,integral component of membrane; GO:0048354,mucilage biosynthetic process involved in seed coat development; GO:0010214,seed coat development; GO:0000003,reproduction; GO:0003006,developmental process involved in reproduction; GO:0007275,multicellular organism development; GO:0008150,biological_process; GO:0008152,metabolic process; GO:0009058,biosynthetic process; GO:0009791,post-embry…	PF05633.14:Protein ROH1-like	--	--	--
MS.gene006357	chr1.1	73294696	73297474	-	MS.gene006357	--	K00847 fructokinase [EC:2.7.1.4] | (GenBank) pfkB family carbohydrate kinase (A)	ko00051: Fructose and mannose metabolism; ko00500: Starch and sucrose metabolism; ko00520: Amino sugar and nucleotide sugar metabolism; ko01100: Metabolic pathways; ko01110: Biosynthesis of secondary metabolites; ko01250: Biosynthesis of nucleotide sugars	probable fructokinase-7 [Medicago truncatula]	SCRK7_ARATH RecName: Full=Probable fructokinase-7; EC=2.7.1.4;	G7IC32_MEDTR SubName: Full=PfkB family carbohydrate kinase {ECO:0000313|EMBL:AES62601.1}; SubName: Full=Putative fructokinase {ECO:0000313|EMBL:RHN81903.1}; EC=2.7.1.4 {ECO:0000313|EMBL:RHN81903.1};	Ribokinase	GO:0005829,cytosol; GO:0005524,ATP binding; GO:0008865,fructokinase activity; GO:0016051,carbohydrate biosynthetic process; GO:0006633,fatty acid biosynthetic process; GO:0006000,fructose metabolic process; GO:0019252,starch biosynthetic process; GO:0000166,nucleotide binding; GO:0003674,molecular_function; GO:0005488,binding; GO:0017076,purine nucleotide binding; GO:0030554,adenyl nucleotide bin…	PF00294.27:pfkB family carbohydrate kinase	--	--	--
MS.gene006375	chr1.3	70315213	70316718	-	MS.gene006375	--	K20888 xyloglucan galactosyltransferase MUR3 [EC:2.4.1.-] | (GenBank) xyloglucan galactosyltransferase KATAMARI-like protein (A)	--	xyloglucan galactosyltransferase XLT2 [Medicago truncatula]	GT18_ARATH RecName: Full=Xyloglucan galactosyltransferase XLT2 {ECO:0000305}; EC=2.4.1.- {ECO:0000305}; AltName: Full=Glycosyltransferase 18 {ECO:0000303|PubMed:15020758}; Short=AtGT18 {ECO:0000303|PubMed:15020758}; AltName: Full=Protein XYLOGLUCAN L-SIDE CHAIN GALACTOSYLTRANSFERASE POSITION 2 {ECO:0000303|PubMed:22474179};	G7ID54_MEDTR SubName: Full=Xyloglucan galactosyltransferase KATAMARI-like protein {ECO:0000313|EMBL:AES62644.2};	Acetylglucosaminyltransferase EXT1/exostosin 1	GO:0005794,Golgi apparatus; GO:0000139,Golgi membrane; GO:0016021,integral component of membrane; GO:0008378,galactosyltransferase activity; GO:0006486,protein glycosylation; GO:0009969,xyloglucan biosynthetic process; GO:0003674,molecular_function; GO:0003824,catalytic activity; GO:0016740,transferase activity; GO:0016757,glycosyltransferase activity; GO:0016758,hexosyltransferase activity; GO:0…	PF03016.18:Exostosin family	--	--	--
MS.gene006402	chr1.3	70644625	70652443	-	MS.gene006402	--	K23951 dymeclin | (GenBank) dyggve-melchior-clausen syndrome protein (A)	--	dymeclin [Medicago truncatula]	--	A0A072W0G2_MEDTR RecName: Full=Dymeclin {ECO:0000256|ARBA:ARBA00015736};	Proteins containing regions of low-complexity	GO:0005794,Golgi apparatus; GO:0007030,Golgi organization; GO:0006996,organelle organization; GO:0008150,biological_process; GO:0009987,cellular process; GO:0010256,endomembrane system organization; GO:0016043,cellular component organization; GO:0071840,cellular component organization or biogenesis; GO:0005575,cellular_component; GO:0005622,intracellular anatomical structure; GO:0005737,cytoplasm…	PF09742.12:Dyggve-Melchior-Clausen syndrome protein	--	--	--
MS.gene006454	chr1.2	77230651	77232270	+	MS.gene006454	--	K22983 cytochrome P450 family 76 subfamily A | (GenBank) cytochrome P450 family protein (A)	--	geraniol 8-hydroxylase [Medicago truncatula]	C76B6_CATRO RecName: Full=Geraniol 8-hydroxylase; EC=1.14.14.83 {ECO:0000269|PubMed:11718718, ECO:0000269|PubMed:21504162}; AltName: Full=Cytochrome P450 76B6; AltName: Full=Geraniol 10-hydroxylase; Short=CrG10H;	A0A072VPG2_MEDTR SubName: Full=Cytochrome P450 family protein {ECO:0000313|EMBL:KEH43874.1}; SubName: Full=Putative geraniol 8-hydroxylase {ECO:0000313|EMBL:RHN82018.1}; EC=1.14.14.83 {ECO:0000313|EMBL:RHN82018.1};	Cytochrome P450 CYP2 subfamily	GO:0005789,endoplasmic reticulum membrane; GO:0016021,integral component of membrane; GO:0102811,geraniol 10-hydroxylase activity; GO:0020037,heme binding; GO:0005506,iron ion binding; GO:0016709,oxidoreductase activity, acting on paired donors, with incorporation or reduction of molecular oxygen, NAD(P)H as one donor, and incorporation of one atom of oxygen; GO:0016099,monoterpenoid biosynthetic…	PF00067.25:Cytochrome P450	--	--	--
MS.gene006522	chr4.2	32447989	32450448	-	MS.gene006522	--	K11599 proteasome maturation protein | (GenBank) proteasome maturation factor UMP1 family protein (A)	ko03050: Proteasome	cyclin-B1-2 [Medicago truncatula]	CCB12_ORYSJ RecName: Full=Cyclin-B1-2; AltName: Full=G2/mitotic-specific cyclin-B1-2; Short=CycB1;2;	I3RZJ2_MEDTR SubName: Full=Proteasome maturation factor UMP1 family protein {ECO:0000313|EMBL:KEH30635.1}; SubName: Full=Putative proteasome maturation factor Ump1 {ECO:0000313|EMBL:RHN61692.1};	Proteasome maturation factor	GO:0000307,cyclin-dependent protein kinase holoenzyme complex; GO:0005737,cytoplasm; GO:0005634,nucleus; GO:0016538,cyclin-dependent protein serine/threonine kinase regulator activity; GO:0051301,cell division; GO:0044772,mitotic cell cycle phase transition; GO:0043248,proteasome assembly; GO:0000079,regulation of cyclin-dependent protein serine/threonine kinase activity; GO:0003674,molecular_fun…	PF05348.14:Proteasome maturation factor UMP1	--	--	--
MS.gene006544	chr4.4	33086249	33104272	+	MS.gene006544	--	K01874 methionyl-tRNA synthetase [EC:6.1.1.10] | (GenBank) methionine-tRNA ligase, putative (A)	ko00450: Selenocompound metabolism; ko00970: Aminoacyl-tRNA biosynthesis; ko01100: Metabolic pathways	probable methionine--tRNA ligase [Medicago truncatula]	SYM_ORYSJ RecName: Full=Probable methionine--tRNA ligase; EC=6.1.1.10; AltName: Full=Methionyl-tRNA synthetase; Short=MetRS;	G7JSP8_MEDTR RecName: Full=Methionine--tRNA ligase {ECO:0000256|ARBA:ARBA00012838}; EC=6.1.1.10 {ECO:0000256|ARBA:ARBA00012838}; AltName: Full=Methionyl-tRNA synthetase {ECO:0000256|ARBA:ARBA00030904};	Methionyl-tRNA synthetase	GO:0017101,aminoacyl-tRNA synthetase multienzyme complex; GO:0005829,cytosol; GO:0005524,ATP binding; GO:0004825,methionine-tRNA ligase activity; GO:0000049,tRNA binding; GO:0006431,methionyl-tRNA aminoacylation; GO:0009791,post-embryonic development; GO:0048608,reproductive structure development; GO:0000166,nucleotide binding; GO:0003674,molecular_function; GO:0005488,binding; GO:0017076,purine …	PF09334.14:tRNA synthetases class I (M)	--	--	--
MS.gene006592	chr4.4	32314869	32318590	-	MS.gene006592	--	K08819 cyclin-dependent kinase 12/13 [EC:2.7.11.22 2.7.11.23] | (GenBank) cyclin-dependent kinase (A)	--	probable serine/threonine-protein kinase At1g54610 isoform X1 [Medicago truncatula]	Y1461_ARATH RecName: Full=Probable serine/threonine-protein kinase At1g54610; EC=2.7.11.1;	G7JTT1_MEDTR SubName: Full=Cyclin-dependent kinase {ECO:0000313|EMBL:AES89660.1};	Cdc2-related protein kinase	GO:0000307,cyclin-dependent protein kinase holoenzyme complex; GO:0005634,nucleus; GO:0005524,ATP binding; GO:0004693,cyclin-dependent protein serine/threonine kinase activity; GO:0106310,protein serine kinase activity; GO:0008353,RNA polymerase II CTD heptapeptide repeat kinase activity; GO:0070816,phosphorylation of RNA polymerase II C-terminal domain; GO:0032968,positive regulation of transcri…	PF00069.28:Protein kinase domain	--	--	--
MS.gene00662	chr2.1	75356251	75373210	-	MS.gene00662	--	K11718 UDP-glucose:glycoprotein glucosyltransferase [EC:2.4.1.-] | (GenBank) UDP-glucose:glycoprotein glucosyltransferase (A)	ko04141: Protein processing in endoplasmic reticulum	UDP-glucose:glycoprotein glucosyltransferase [Medicago truncatula]	UGGG_ARATH RecName: Full=UDP-glucose:glycoprotein glucosyltransferase; EC=2.4.1.-; AltName: Full=EMS-mutagenized BRI1 suppressor 1; AltName: Full=Protein PRIORITY IN SWEET LIFE 2; Flags: Precursor;	G7IPG7_MEDTR SubName: Full=Putative glycosyl transferase, family 8, nucleotide-diphospho-sugar transferase {ECO:0000313|EMBL:RHN71525.1}; SubName: Full=UDP-glucose:glycoprotein glucosyltransferase {ECO:0000313|EMBL:AES63277.2};	UDP-glucose:glycoprotein glucosyltransferase	GO:0005783,endoplasmic reticulum; GO:0005788,endoplasmic reticulum lumen; GO:0005739,mitochondrion; GO:0003980,UDP-glucose:glycoprotein glucosyltransferase activity; GO:0051082,unfolded protein binding; GO:0046283,anthocyanin-containing compound metabolic process; GO:0071712,ER-associated misfolded protein catabolic process; GO:0009626,plant-type hypersensitive response; GO:0018279,protein N-link…	PF18404.4:Glucosyltransferase 24	--	--	--
MS.gene007077	chr7.3	6973485	6985937	+	MS.gene007077	--	K05681 ATP-binding cassette, subfamily G (WHITE), member 2 | (GenBank) white-brown-complex ABC transporter family protein (A)	ko02010: ABC transporters	ABC transporter G family member 22 isoform X1 [Medicago truncatula]	AB22G_ARATH RecName: Full=ABC transporter G family member 22; Short=ABC transporter ABCG.22; Short=AtABCG22; AltName: Full=White-brown complex homolog protein 23; Short=AtWBC23;	A0A072U3J5_MEDTR SubName: Full=Putative xenobiotic-transporting ATPase {ECO:0000313|EMBL:RHN48832.1}; EC=3.6.3.44 {ECO:0000313|EMBL:RHN48832.1}; SubName: Full=White-brown-complex ABC transporter family protein {ECO:0000313|EMBL:KEH24294.1};	Transporter, ABC superfamily (Breast cancer resistance protein)	GO:0016021,integral component of membrane; GO:0016020,membrane; GO:0005524,ATP binding; GO:0042626,ATPase-coupled transmembrane transporter activity; GO:0009414,response to water deprivation; GO:0055085,transmembrane transport; GO:0010148,transpiration; GO:0000166,nucleotide binding; GO:0003674,molecular_function; GO:0005488,binding; GO:0017076,purine nucleotide binding; GO:0030554,adenyl nucleot…	PF01061.27:ABC-2 type transporter	--	--	--
MS.gene007097	chr7.3	7405917	7414226	-	MS.gene007097	--	K14841 ribosome biogenesis protein NSA1 | (GenBank) transducin/WD-like repeat-protein (A)	--	WD repeat-containing protein 74 [Medicago truncatula]	--	A0A072U548_MEDTR SubName: Full=Putative transcription factor WD40-like family {ECO:0000313|EMBL:RHN48809.1}; SubName: Full=Transducin/WD-like repeat-protein {ECO:0000313|EMBL:KEH24273.1};	Uncharacterized conserved protein	GO:0005730,nucleolus; GO:0030687,preribosome, large subunit precursor; GO:0042273,ribosomal large subunit biogenesis; GO:0008150,biological_process; GO:0009987,cellular process; GO:0022613,ribonucleoprotein complex biogenesis; GO:0042254,ribosome biogenesis; GO:0044085,cellular component biogenesis; GO:0071840,cellular component organization or biogenesis; GO:0005575,cellular_component; GO:000562…	PF00400.35:WD domain, G-beta repeat	--	--	--
MS.gene007119	chr7.1	6323523	6330816	-	MS.gene007119	--	K20305 trafficking protein particle complex subunit 8 | (GenBank) trafficking protein particle complex protein (A)	--	trafficking protein particle complex subunit 8 isoform X2 [Medicago truncatula]	--	A0A072UEM3_MEDTR SubName: Full=Trafficking protein particle complex protein {ECO:0000313|EMBL:KEH24250.1};	Protein with predicted involvement in meiosis (GSG1)	GO:0031410,cytoplasmic vesicle; GO:0000407,phagophore assembly site; GO:1990072,TRAPPIII protein complex; GO:0006888,endoplasmic reticulum to Golgi vesicle-mediated transport; GO:0034497,protein localization to phagophore assembly site; GO:0006810,transport; GO:0008150,biological_process; GO:0009987,cellular process; GO:0016192,vesicle-mediated transport; GO:0046907,intracellular transport; GO:00…	PF08626.14:Transport protein Trs120 or TRAPPC9, TRAPP II complex subunit	--	--	--
MS.gene007227	chr7.4	7602032	7606849	-	MS.gene007227	--	K24730 cytosolic iron-sulfur protein assembly protein CIAO1 | (GenBank) cytosolic iron-sulfur protein assembly protein, putative (A)	--	protein CIA1 [Medicago truncatula]	CIA1_ARATH RecName: Full=Protein CIA1 {ECO:0000303|PubMed:23104832}; AltName: Full=Cytosolic iron-sulfur protein assembly 1 {ECO:0000303|PubMed:23104832}; AltName: Full=Protein EMBRYO DEFECTIVE 1345 {ECO:0000303|PubMed:15266054};	G7L636_MEDTR RecName: Full=Probable cytosolic iron-sulfur protein assembly protein CIAO1 homolog {ECO:0000256|HAMAP-Rule:MF_03037};	WD40 repeat protein	GO:0097361,CIA complex; GO:0005634,nucleus; GO:0016226,iron-sulfur cluster assembly; GO:0006790,sulfur compound metabolic process; GO:0008150,biological_process; GO:0008152,metabolic process; GO:0009987,cellular process; GO:0016043,cellular component organization; GO:0022607,cellular component assembly; GO:0031163,metallo-sulfur cluster assembly; GO:0044085,cellular component biogenesis; GO:00442…	PF00400.35:WD domain, G-beta repeat	--	--	--
MS.gene007230	chr7.4	7581230	7582489	-	MS.gene007230	--	--	--	F-box/LRR-repeat protein At1g67190 [Medicago truncatula]	FBL34_ARATH RecName: Full=F-box/LRR-repeat protein At1g67190;	G7L632_MEDTR SubName: Full=F-box/LRR plant protein {ECO:0000313|EMBL:AES82029.1}; SubName: Full=Putative F-box domain, leucine-rich repeat domain, L domain-containing protein {ECO:0000313|EMBL:RHN48668.1};	--	GO:0005737,cytoplasm; GO:0005575,cellular_component; GO:0005622,intracellular anatomical structure; GO:0110165,cellular anatomical entity	PF12937.10:F-box-like	--	--	--
MS.gene007234	chr7.4	7474502	7474997	+	MS.gene007234	--	K06910 phosphatidylethanolamine-binding protein | (GenBank) terminal flower 1 (A)	--	protein CENTRORADIALIS-like [Medicago truncatula]	CEN_ARATH RecName: Full=Protein CENTRORADIALIS-like;	G7L629_MEDTR SubName: Full=Putative phosphatidylethanolamine-binding protein {ECO:0000313|EMBL:RHN48666.1}; SubName: Full=Terminal flower 1 {ECO:0000313|EMBL:AES82026.1};	Phosphatidylethanolamine binding protein	GO:0005737,cytoplasm; GO:0005634,nucleus; GO:0009910,negative regulation of flower development; GO:0010228,vegetative to reproductive phase transition of meristem; GO:0000003,reproduction; GO:0003006,developmental process involved in reproduction; GO:0007275,multicellular organism development; GO:0008150,biological_process; GO:0009791,post-embryonic development; GO:0009908,flower development; GO:…	PF01161.23:Phosphatidylethanolamine-binding protein	--	--	--
MS.gene007247	chr7.3	10043971	10048080	+	MS.gene007247	--	--	--	uncharacterized protein LOC11434766 isoform X1 [Medicago truncatula]	--	G7L602_MEDTR SubName: Full=BZIP transcription factor {ECO:0000313|EMBL:AES81999.1}; SubName: Full=Putative transcription factor bZIP family {ECO:0000313|EMBL:RHN48651.1};	--	GO:0005634,nucleus; GO:0003700,DNA-binding transcription factor activity; GO:0043565,sequence-specific DNA binding; GO:0009414,response to water deprivation; GO:0003674,molecular_function; GO:0140110,transcription regulator activity; GO:0003676,nucleic acid binding; GO:0003677,DNA binding; GO:0005488,binding; GO:0097159,organic cyclic compound binding; GO:1901363,heterocyclic compound binding; GO…	PF00170.24:bZIP transcription factor	bZIP	TF	bZIP
MS.gene007267	chr7.3	10278968	10280990	-	MS.gene007267	--	--	--	uncharacterized protein LOC11421495 isoform X2 [Medicago truncatula]	--	G7L5Y6_MEDTR RecName: Full=RAB6-interacting golgin {ECO:0000256|ARBA:ARBA00014130};	--	GO:0005794,Golgi apparatus; GO:0005575,cellular_component; GO:0005622,intracellular anatomical structure; GO:0005737,cytoplasm; GO:0012505,endomembrane system; GO:0043226,organelle; GO:0043227,membrane-bounded organelle; GO:0043229,intracellular organelle; GO:0043231,intracellular membrane-bounded organelle; GO:0110165,cellular anatomical entity	PF04949.16:Transcriptional activator	--	--	--
MS.gene007337	chr7.4	7829957	7830710	+	MS.gene007337	--	K02896 large subunit ribosomal protein L24e | (GenBank) 60S ribosomal protein L24-2 (A)	ko03010: Ribosome	unknown [Medicago truncatula]	RL24_CICAR RecName: Full=60S ribosomal protein L24;	I3SKQ8_MEDTR SubName: Full=60S ribosomal protein L24 {ECO:0000313|EMBL:RHN48600.1}; SubName: Full=60S ribosomal protein L24-2 {ECO:0000313|EMBL:KEH24091.1};	60s ribosomal protein L24	GO:0005737,cytoplasm; GO:0005840,ribosome; GO:0005575,cellular_component; GO:0005622,intracellular anatomical structure; GO:0110165,cellular anatomical entity; GO:0043226,organelle; GO:0043228,non-membrane-bounded organelle; GO:0043229,intracellular organelle; GO:0043232,intracellular non-membrane-bounded organelle	--	--	--	--
MS.gene007456	chr7.3	12153543	12156318	+	MS.gene007456	--	--	--	protein IQ-DOMAIN 1 [Medicago truncatula]	IQD2_ARATH RecName: Full=Protein IQ-DOMAIN 2 {ECO:0000303|PubMed:16368012}; Short=AtIQD2 {ECO:0000303|PubMed:16368012};	G7L1R6_MEDTR SubName: Full=IQ calmodulin-binding motif protein {ECO:0000313|EMBL:AES81807.1}; SubName: Full=Putative IQ motif, EF-hand binding protein {ECO:0000313|EMBL:RHN48434.1};	--	GO:0005737,cytoplasm; GO:0005856,cytoskeleton; GO:0005634,nucleus; GO:0005886,plasma membrane; GO:0005516,calmodulin binding; GO:0003674,molecular_function; GO:0005488,binding; GO:0005515,protein binding; GO:0005575,cellular_component; GO:0005622,intracellular anatomical structure; GO:0110165,cellular anatomical entity; GO:0043226,organelle; GO:0043228,non-membrane-bounded organelle; GO:0043229,i…	PF13178.9:Protein of unknown function (DUF4005)	--	--	--
MS.gene007537	chr7.1	8901829	8904976	+	MS.gene007537	--	K03243 translation initiation factor 5B | (GenBank) elongation factor Tu GTP-binding domain protein (A)	--	elongation factor Tu GTP-binding domain protein [Medicago truncatula]	IF2C_GRATL RecName: Full=Translation initiation factor IF-2, chloroplastic;	G7L3V1_MEDTR SubName: Full=Elongation factor Tu GTP-binding domain protein {ECO:0000313|EMBL:AES81890.1};	Translation initiation factor 5B (eIF-5B)	GO:0009507,chloroplast; GO:0005525,GTP binding; GO:0003924,GTPase activity; GO:0003743,translation initiation factor activity; GO:0000166,nucleotide binding; GO:0003674,molecular_function; GO:0005488,binding; GO:0017076,purine nucleotide binding; GO:0019001,guanyl nucleotide binding; GO:0032553,ribonucleotide binding; GO:0032555,purine ribonucleotide binding; GO:0032561,guanyl ribonucleotide bind…	PF00009.30:Elongation factor Tu GTP binding domain	--	--	--
MS.gene007600	chr7.1	9732937	9743048	-	MS.gene007600	--	K10588 ubiquitin-protein ligase E3 B [EC:2.3.2.26] | (GenBank) E3 ubiquitin-protein ligase (A)	ko04120: Ubiquitin mediated proteolysis	E3 ubiquitin-protein ligase UPL7 [Medicago truncatula]	UPL7_ARATH RecName: Full=E3 ubiquitin-protein ligase UPL7; Short=Ubiquitin-protein ligase 7; EC=2.3.2.26; AltName: Full=HECT-type E3 ubiquitin transferase UPL7;	A0A072U2X8_MEDTR RecName: Full=HECT-type E3 ubiquitin transferase {ECO:0000256|ARBA:ARBA00012485}; EC=2.3.2.26 {ECO:0000256|ARBA:ARBA00012485};	E3 ubiquitin protein ligase	GO:0061630,ubiquitin protein ligase activity; GO:0000209,protein polyubiquitination; GO:0006511,ubiquitin-dependent protein catabolic process; GO:0003674,molecular_function; GO:0003824,catalytic activity; GO:0004842,ubiquitin-protein transferase activity; GO:0016740,transferase activity; GO:0019787,ubiquitin-like protein transferase activity; GO:0061659,ubiquitin-like protein ligase activity; GO:…	PF00632.28:HECT-domain (ubiquitin-transferase)	--	--	--
MS.gene007765	chr4.4	46505821	46512061	+	MS.gene007765	--	K11593 eukaryotic translation initiation factor 2C | (GenBank) eukaryotic translation initiation factor 2c (A)	--	protein argonaute 5 [Medicago truncatula]	AGO5_ARATH RecName: Full=Protein argonaute 5;	A0A072UVR4_MEDTR SubName: Full=Eukaryotic translation initiation factor 2c {ECO:0000313|EMBL:KEH29935.1}; SubName: Full=Putative post-transcriptional gene silencing PAZ-Argonaute family protein {ECO:0000313|EMBL:RHN60608.1};	Translation initiation factor 2C (eIF-2C) and related proteins	GO:0005737,cytoplasm; GO:0005829,cytosol; GO:0004521,endoribonuclease activity; GO:0046872,metal ion binding; GO:0003723,RNA binding; GO:0098542,defense response to other organism; GO:0035194,post-transcriptional gene silencing by RNA; GO:0006417,regulation of translation; GO:0009615,response to virus; GO:0009616,RNAi-mediated antiviral immune response; GO:0003674,molecular_function; GO:0003824,c…	PF02171.20:Piwi domain	--	--	--
MS.gene007981	chr3.3	62645582	62646094	-	MS.gene007981	--	--	--	uncharacterized protein LOC11418005 [Medicago truncatula]	--	G7J2Y4_MEDTR SubName: Full=Hypoxia-responsive family protein {ECO:0000313|EMBL:AES71277.1}; SubName: Full=Putative hypoxia induced protein {ECO:0000313|EMBL:RHN68486.1};	--	GO:0031305,integral component of mitochondrial inner membrane; GO:0005746,mitochondrial respirasome; GO:0033617,mitochondrial cytochrome c oxidase assembly; GO:0006996,organelle organization; GO:0007005,mitochondrion organization; GO:0008150,biological_process; GO:0008535,respiratory chain complex IV assembly; GO:0009987,cellular process; GO:0016043,cellular component organization; GO:0017004,cyt…	PF04588.16:Hypoxia induced protein conserved region	--	--	--
MS.gene008149	chr3.4	69257345	69258562	+	MS.gene008149	--	K14497 protein phosphatase 2C [EC:3.1.3.16] | (GenBank) protein phosphatase 2C-like protein (A)	ko04016: MAPK signaling pathway - plant; ko04075: Plant hormone signal transduction	probable protein phosphatase 2C 24 [Medicago truncatula]	P2C37_ARATH RecName: Full=Protein phosphatase 2C 37; Short=AtPP2C37; EC=3.1.3.16; AltName: Full=Protein ABA-HYPERSENSITIVE GERMINATION 3; AltName: Full=Protein phosphatase 2C A; Short=PP2CA;	A0A072V045_MEDTR RecName: Full=Protein-serine/threonine phosphatase {ECO:0000256|ARBA:ARBA00013081}; EC=3.1.3.16 {ECO:0000256|ARBA:ARBA00013081};	Serine/threonine protein phosphatase	GO:0005829,cytosol; GO:0005634,nucleus; GO:0019900,kinase binding; GO:0046872,metal ion binding; GO:0017018,myosin phosphatase activity; GO:0016791,phosphatase activity; GO:0004721,phosphoprotein phosphatase activity; GO:0019901,protein kinase binding; GO:0004722,protein serine/threonine phosphatase activity; GO:0009738,abscisic acid-activated signaling pathway; GO:0051607,defense response to vir…	PF00481.24:Protein phosphatase 2C	--	--	--
MS.gene008153	chr3.4	69207858	69210423	+	MS.gene008153	--	K08081 tropinone reductase I [EC:1.1.1.206] | (GenBank) NAD(P)-binding rossmann-fold protein (A)	ko00960: Tropane, piperidine and pyridine alkaloid biosynthesis; ko01100: Metabolic pathways; ko01110: Biosynthesis of secondary metabolites	tropinone reductase homolog At5g06060 [Medicago truncatula]	TRNHF_ARATH RecName: Full=Tropinone reductase homolog At5g06060 {ECO:0000305}; EC=1.1.1.- {ECO:0000305};	A0A072UY64_MEDTR SubName: Full=NAD(P)-binding rossmann-fold protein {ECO:0000313|EMBL:KEH34749.1}; SubName: Full=Putative oxidoreductase {ECO:0000313|EMBL:RHN68286.1}; EC=1.1.1.- {ECO:0000313|EMBL:RHN68286.1};	Reductases with broad range of substrate specificities	GO:0005886,plasma membrane; GO:0016491,oxidoreductase activity; GO:0003674,molecular_function; GO:0003824,catalytic activity; GO:0005575,cellular_component; GO:0016020,membrane; GO:0071944,cell periphery; GO:0110165,cellular anatomical entity	PF13561.9:Enoyl-(Acyl carrier protein) reductase	--	--	--
MS.gene008214	chr3.1	55834338	55851599	+	MS.gene008214	--	K22686 pro-apoptotic serine protease NMA111 [EC:3.4.21.-] | (GenBank) DegP protease-like protein (A)	--	protease Do-like 7 [Medicago truncatula]	DEGP7_ARATH RecName: Full=Protease Do-like 7; EC=3.4.21.-;	A0A072UXY7_MEDTR RecName: Full=Pro-apoptotic serine protease NMA111 {ECO:0000256|ARBA:ARBA00020338}; AltName: Full=Pro-apoptotic serine protease nma111 {ECO:0000256|ARBA:ARBA00021524};	Predicted signaling-associated protein (contains a PDZ domain)	GO:0009507,chloroplast; GO:0008233,peptidase activity; GO:0004252,serine-type endopeptidase activity; GO:0010205,photoinhibition; GO:0006508,proteolysis; GO:0003674,molecular_function; GO:0003824,catalytic activity; GO:0016787,hydrolase activity; GO:0140096,catalytic activity, acting on a protein; GO:0004175,endopeptidase activity; GO:0008236,serine-type peptidase activity; GO:0017171,serine hydr…	PF13365.9:Trypsin-like peptidase domain	--	--	--
MS.gene008306	chr3.1	54542523	54543821	+	MS.gene008306	--	--	--	U-box domain-containing protein 21 [Medicago truncatula]	PUB21_ARATH RecName: Full=U-box domain-containing protein 21; EC=2.3.2.27; AltName: Full=Plant U-box protein 21; AltName: Full=RING-type E3 ubiquitin transferase PUB21 {ECO:0000305};	G7J8Q8_MEDTR RecName: Full=RING-type E3 ubiquitin transferase {ECO:0000256|ARBA:ARBA00012483}; EC=2.3.2.27 {ECO:0000256|ARBA:ARBA00012483};	--	GO:0061630,ubiquitin protein ligase activity; GO:0003674,molecular_function; GO:0003824,catalytic activity; GO:0004842,ubiquitin-protein transferase activity; GO:0016740,transferase activity; GO:0019787,ubiquitin-like protein transferase activity; GO:0061659,ubiquitin-like protein ligase activity; GO:0140096,catalytic activity, acting on a protein	PF04564.18:U-box domain	--	--	--
MS.gene00834	chr2.3	64970615	64979139	-	MS.gene00834	--	K12737 peptidyl-prolyl cis-trans isomerase SDCCAG10 [EC:5.2.1.8] | (GenBank) peptidyl-prolyl cis-trans isomerase (A)	--	peptidyl-prolyl cis-trans isomerase CYP57 [Pisum sativum]	CPY57_ARATH RecName: Full=Peptidyl-prolyl cis-trans isomerase CYP57; Short=PPIase CYP57; EC=5.2.1.8; AltName: Full=Cyclophilin of 57 kDa; AltName: Full=Cyclophilin-57;	A0A2Z6P0I2_TRISU RecName: Full=PPIase cyclophilin-type domain-containing protein {ECO:0000259|PROSITE:PS50072};	Peptidyl-prolyl cis-trans isomerase	GO:0071013,catalytic step 2 spliceosome; GO:0005737,cytoplasm; GO:0009506,plasmodesma; GO:0003755,peptidyl-prolyl cis-trans isomerase activity; GO:0006457,protein folding; GO:0000413,protein peptidyl-prolyl isomerization; GO:0003674,molecular_function; GO:0003824,catalytic activity; GO:0016853,isomerase activity; GO:0016859,cis-trans isomerase activity; GO:0140096,catalytic activity, acting on a …	PF00160.24:Cyclophilin type peptidyl-prolyl cis-trans isomerase/CLD	--	--	--
MS.gene008458	chr3.3	56176845	56184333	-	MS.gene008458	--	K09287 RAV-like factor | (GenBank) AP2/ERF and B3 domain transcription factor (A)	--	B3 domain-containing transcription repressor VAL1 isoform X2 [Medicago truncatula]	VAL1_ARATH RecName: Full=B3 domain-containing transcription repressor VAL1; AltName: Full=Protein HIGH-LEVEL EXPRESSION OF SUGAR-INDUCIBLE 2; AltName: Full=Protein VP1/ABI3-LIKE 1;	A0A072UZF3_MEDTR SubName: Full=AP2/B3 transcription factor family protein {ECO:0000313|EMBL:KEH34498.1}; SubName: Full=Putative transcription factor & chromatin remodeling CW-Zn-B3/VAL family {ECO:0000313|EMBL:RHN67896.1};	--	GO:0005739,mitochondrion; GO:0005634,nucleus; GO:0003677,DNA binding; GO:0003700,DNA-binding transcription factor activity; GO:0008270,zinc ion binding; GO:0045892,negative regulation of DNA-templated transcription; GO:0009737,response to abscisic acid; GO:0009744,response to sucrose; GO:0003674,molecular_function; GO:0003676,nucleic acid binding; GO:0005488,binding; GO:0097159,organic cyclic com…	PF02362.24:B3 DNA binding domain	B3	TF	B3->B3
MS.gene00846	chr2.3	65144464	65147083	+	MS.gene00846	--	K13989 Derlin-2/3 | (GenBank) derlin-2 protein (A)	ko04141: Protein processing in endoplasmic reticulum	derlin-2.2 [Medicago truncatula]	DER22_ARATH RecName: Full=Derlin-2.2; AltName: Full=AtDerlin2-2;	I3STV7_MEDTR RecName: Full=Derlin {ECO:0000256|RuleBase:RU363059};	Predicted membrane protein	GO:0000839,Hrd1p ubiquitin ligase ERAD-L complex; GO:0030176,integral component of endoplasmic reticulum membrane; GO:0051787,misfolded protein binding; GO:0030968,endoplasmic reticulum unfolded protein response; GO:0030433,ubiquitin-dependent ERAD pathway; GO:0003674,molecular_function; GO:0005488,binding; GO:0005515,protein binding; GO:0006950,response to stress; GO:0006986,response to unfolded…	PF04511.18:Der1-like family	--	--	--
MS.gene008494	chr3.3	55483574	55485212	-	MS.gene008494	--	K20628 expansin | (GenBank) expansin A10 (A)	--	expansin-A8 [Medicago truncatula]	EXPA8_ARATH RecName: Full=Expansin-A8; Short=AtEXPA8; AltName: Full=Alpha-expansin-8; Short=At-EXP8; Short=AtEx8; AltName: Full=Ath-ExpAlpha-1.11; Flags: Precursor;	A0A072UZB8_MEDTR RecName: Full=Expansin {ECO:0000256|RuleBase:RU365023};	--	GO:0005576,extracellular region; GO:0016020,membrane; GO:0009664,plant-type cell wall organization; GO:0009635,response to herbicide; GO:0006949,syncytium formation; GO:0008150,biological_process; GO:0009987,cellular process; GO:0016043,cellular component organization; GO:0045229,external encapsulating structure organization; GO:0071554,cell wall organization or biogenesis; GO:0071555,cell wall o…	PF01357.24:Expansin C-terminal domain	--	--	--
MS.gene008504	chr3.3	55230958	55241177	-	MS.gene008504	--	--	--	hypothetical protein MTR_3g466590 [Medicago truncatula]	--	A0A072UZB0_MEDTR SubName: Full=Uncharacterized protein {ECO:0000313|EMBL:KEH34448.1, ECO:0000313|EnsemblPlants:KEH34448};	--	--	PF14662.9:Coiled-coil region of CCDC155 or KASH	--	--	--
MS.gene00876	chr2.3	65531910	65533202	-	MS.gene00876	--	K22683 aspartyl protease family protein [EC:3.4.23.-] | (GenBank) eukaryotic aspartyl protease family protein (A)	--	extracellular dermal glycoprotein [Medicago truncatula]	GIP2_NICBE RecName: Full=Probable aspartic proteinase GIP2 {ECO:0000305}; EC=3.4.23.- {ECO:0000305}; AltName: Full=Glucanase inhibitor protein 2 {ECO:0000303|PubMed:28082413}; Short=NbGIP2 {ECO:0000303|PubMed:28082413}; Flags: Precursor;	A0A072V4N5_MEDTR SubName: Full=Extracellular dermal glycoprotein {ECO:0000313|EMBL:KEH36777.1};	Aspartyl protease	GO:0048046,apoplast; GO:0004190,aspartic-type endopeptidase activity; GO:0006952,defense response; GO:0006508,proteolysis; GO:0003674,molecular_function; GO:0003824,catalytic activity; GO:0004175,endopeptidase activity; GO:0008233,peptidase activity; GO:0016787,hydrolase activity; GO:0070001,aspartic-type peptidase activity; GO:0140096,catalytic activity, acting on a protein; GO:0006950,response …	PF14541.9:Xylanase inhibitor C-terminal	--	--	--
MS.gene00888	chr2.3	65685812	65686309	+	MS.gene00888	--	K07375 tubulin beta | (GenBank) tubulin (A)	ko04145: Phagosome	hypothetical protein L195_g055159, partial [Trifolium pratense]	TBB3_SOYBN RecName: Full=Tubulin beta chain; AltName: Full=Beta-tubulin; Flags: Fragment;	A0A2K3KJU9_TRIPR RecName: Full=Retrotrans_gag domain-containing protein {ECO:0000259|Pfam:PF03732}; Flags: Fragment;	--	GO:0005737,cytoplasm; GO:0005874,microtubule; GO:0005525,GTP binding; GO:0005200,structural constituent of cytoskeleton; GO:0000226,microtubule cytoskeleton organization; GO:0007017,microtubule-based process; GO:0000278,mitotic cell cycle; GO:0000166,nucleotide binding; GO:0003674,molecular_function; GO:0005488,binding; GO:0017076,purine nucleotide binding; GO:0019001,guanyl nucleotide binding; G…	PF03732.20:Retrotransposon gag protein	--	--	--
MS.gene009020	chr8.2	36054814	36055785	+	MS.gene009020	--	--	--	FBD-associated F-box protein At1g66310 [Medicago truncatula]	--	G7LH07_MEDTR SubName: Full=F-box/RNI superfamily protein {ECO:0000313|EMBL:AET03256.1}; SubName: Full=Putative F-box domain, leucine-rich repeat domain, L domain-containing protein {ECO:0000313|EMBL:RHN41469.1};	--	--	--	--	--	--
MS.gene00933	chr2.3	66286319	66288176	+	MS.gene00933	--	K24205 protein lifeguard | (GenBank) inhibitor of apoptosis-promoting Bax1 protein (A)	--	BI1-like protein [Medicago truncatula]	LFG5_ARATH RecName: Full=BI1-like protein; AltName: Full=Protein LIFEGUARD 5 {ECO:0000303|PubMed:23888068}; Short=AtLFG5 {ECO:0000303|PubMed:23888068};	G7IKC7_MEDTR SubName: Full=Inhibitor of apoptosis-promoting Bax1 protein {ECO:0000313|EMBL:AES64333.2};	N-methyl-D-aspartate receptor glutamate-binding subunit	GO:0016021,integral component of membrane; GO:0016020,membrane; GO:0005575,cellular_component; GO:0031224,intrinsic component of membrane; GO:0110165,cellular anatomical entity	PF01027.23:Inhibitor of apoptosis-promoting Bax1	--	--	--
MS.gene009458	chr3.2	3344389	3348599	+	MS.gene009458	--	--	--	ankyrin repeat domain-containing protein 2B [Medicago truncatula]	AKR2B_ARATH RecName: Full=Ankyrin repeat domain-containing protein 2B {ECO:0000303|PubMed:20215589};	A0A072USU9_MEDTR SubName: Full=Putative ankyrin repeat-containing domain-containing protein {ECO:0000313|EMBL:RHN65410.1}; SubName: Full=TGB12K interacting protein {ECO:0000313|EMBL:KEH32864.1};	FOG: Ankyrin repeat	GO:0005829,cytosol; GO:0031359,integral component of chloroplast outer membrane; GO:0005739,mitochondrion; GO:0005634,nucleus; GO:0030941,chloroplast targeting sequence binding; GO:0008289,lipid binding; GO:0045036,protein targeting to chloroplast; GO:0006355,regulation of DNA-templated transcription; GO:0003674,molecular_function; GO:0005048,signal sequence binding; GO:0005488,binding; GO:003321…	PF13637.9:Ankyrin repeats (many copies)	--	--	--
MS.gene009496	chr3.4	5105311	5110236	-	MS.gene009496	--	K14945 protein quaking | (GenBank) RNA-binding KH domain protein (A)	--	KH domain-containing protein At5g56140 [Medicago truncatula]	QKIL2_ARATH RecName: Full=KH domain-containing protein At5g56140; AltName: Full=Quaking-like protein 2;	G7J0G1_MEDTR SubName: Full=Putative STAR protein, homodimerization region {ECO:0000313|EMBL:RHN65454.1}; SubName: Full=RNA-binding KH domain protein {ECO:0000313|EMBL:AES68566.1};	RNA-binding protein Sam68 and related KH domain proteins	GO:0005634,nucleus; GO:0003729,mRNA binding; GO:0048024,regulation of mRNA splicing, via spliceosome; GO:0003674,molecular_function; GO:0003676,nucleic acid binding; GO:0003723,RNA binding; GO:0005488,binding; GO:0097159,organic cyclic compound binding; GO:1901363,heterocyclic compound binding; GO:0000375,RNA splicing, via transesterification reactions; GO:0000377,RNA splicing, via transesterific…	PF16544.8:Homodimerisation region of STAR domain protein	--	--	--
MS.gene00961	chr2.3	66579277	66584837	-	MS.gene00961	--	K03444 MFS transporter, SP family, ERD6-like sugar transporter | (GenBank) sugar porter (SP) family MFS transporter (A)	--	sugar transporter ERD6-like 16 [Medicago truncatula]	EDL16_ARATH RecName: Full=Sugar transporter ERD6-like 16;	G7IFL9_MEDTR SubName: Full=Putative major facilitator, sugar transporter, major facilitator superfamily {ECO:0000313|EMBL:RHN72351.1}; SubName: Full=Sugar porter (SP) family MFS transporter {ECO:0000313|EMBL:AES64294.1};	Predicted transporter (major facilitator superfamily)	GO:0016021,integral component of membrane; GO:0016020,membrane; GO:0051119,sugar transmembrane transporter activity; GO:0022857,transmembrane transporter activity; GO:0055085,transmembrane transport; GO:0003674,molecular_function; GO:0005215,transporter activity; GO:0015144,carbohydrate transmembrane transporter activity; GO:0006810,transport; GO:0008150,biological_process; GO:0009987,cellular pr…	PF00083.27:Sugar (and other) transporter	--	--	--
MS.gene009615	chr5.3	61090255	61097333	-	MS.gene009615	--	K10867 nibrin | (GenBank) NBS1-like protein (A)	ko03440: Homologous recombination	nijmegen breakage syndrome 1 protein isoform X2 [Medicago truncatula]	NBS1_ARATH RecName: Full=Nibrin homolog {ECO:0000305}; AltName: Full=Nijmegen breakage syndrome 1 protein {ECO:0000303|PubMed:17182003}; Short=AtNbs1 {ECO:0000303|PubMed:17182003};	G7K5Y3_MEDTR SubName: Full=NBS1-like protein {ECO:0000313|EMBL:AES99064.1}; SubName: Full=Putative transcription factor interactor and regulator FHA-SMAD family {ECO:0000313|EMBL:RHN56785.1};	--	GO:0030870,Mre11 complex; GO:0016605,PML body; GO:0003684,damaged DNA binding; GO:0006974,cellular response to DNA damage stimulus; GO:0071479,cellular response to ionizing radiation; GO:0032508,DNA duplex unwinding; GO:0000724,double-strand break repair via homologous recombination; GO:0007095,mitotic G2 DNA damage checkpoint signaling; GO:0006312,mitotic recombination; GO:0007131,reciprocal mei…	PF00498.29:FHA domain	--	--	--
MS.gene009896	chr5.3	55823377	55824602	+	MS.gene009896	--	K03809 NAD(P)H dehydrogenase (quinone) [EC:1.6.5.2] | (GenBank) NAD(P)H:quinone oxidoreductase, type IV protein (A)	ko00130: Ubiquinone and other terpenoid-quinone biosynthesis; ko01100: Metabolic pathways; ko01110: Biosynthesis of secondary metabolites; ko01240: Biosynthesis of cofactors	probable NAD(P)H dehydrogenase (quinone) FQR1-like 3 [Medicago truncatula]	FQRL3_ARATH RecName: Full=Probable NAD(P)H dehydrogenase (quinone) FQR1-like 3 {ECO:0000305}; EC=1.6.5.2 {ECO:0000250|UniProtKB:Q9LSQ5};	G7K6C8_MEDTR RecName: Full=NAD(P)H dehydrogenase (quinone) {ECO:0000256|ARBA:ARBA00012648}; EC=1.6.5.2 {ECO:0000256|ARBA:ARBA00012648};	1,4-benzoquinone reductase-like; Trp repressor binding protein-like/protoplast-secreted protein	GO:0009536,plastid; GO:0010181,FMN binding; GO:0050136,NADH dehydrogenase (quinone) activity; GO:0008753,NADPH dehydrogenase (quinone) activity; GO:0000166,nucleotide binding; GO:0003674,molecular_function; GO:0005488,binding; GO:0032553,ribonucleotide binding; GO:0036094,small molecule binding; GO:0043167,ion binding; GO:0043168,anion binding; GO:0097159,organic cyclic compound binding; GO:00973…	PF03358.18:NADPH-dependent FMN reductase	--	--	--
MS.gene010063	chr5.2	56804797	56808875	-	MS.gene010063	--	K03123 transcription initiation factor TFIIA small subunit | (GenBank) transcription initiation factor IIA subunit 2 (A)	ko03022: Basal transcription factors	transcription initiation factor IIA subunit 2 [Medicago truncatula]	T2AG_ARATH RecName: Full=Transcription initiation factor IIA subunit 2; AltName: Full=General transcription factor IIA subunit 2; AltName: Full=Transcription initiation factor IIA gamma chain; Short=TFIIA-gamma;	G7JYH6_MEDTR RecName: Full=Transcription initiation factor IIA subunit 2 {ECO:0000256|PIRNR:PIRNR009415};	Transcription initiation factor IIA, gamma subunit	GO:0005672,transcription factor TFIIA complex; GO:0016251,RNA polymerase II general transcription initiation factor activity; GO:0017025,TBP-class protein binding; GO:0051123,RNA polymerase II preinitiation complex assembly; GO:0003674,molecular_function; GO:0140223,general transcription initiation factor activity; GO:0005488,binding; GO:0005515,protein binding; GO:0008134,transcription factor bi…	PF02751.17:Transcription initiation factor IIA, gamma subunit	--	--	--
MS.gene010093	chr5.2	56244923	56250025	+	MS.gene010093	--	--	--	kinesin-like protein KIN-4C isoform X2 [Medicago truncatula]	KN4C_ARATH RecName: Full=Kinesin-like protein KIN-4C {ECO:0000305}; AltName: Full=AtKINESIN-4C {ECO:0000303|PubMed:25600279};	G7KBM2_MEDTR SubName: Full=Chromosome-associated kinesin KIF4A-like protein {ECO:0000313|EMBL:AES98257.1}; SubName: Full=Putative plus-end-directed kinesin ATPase {ECO:0000313|EMBL:RHN56254.1}; EC=3.6.4.4 {ECO:0000313|EMBL:RHN56254.1};	Kinesin-like protein	GO:0005874,microtubule; GO:0005875,microtubule associated complex; GO:0009506,plasmodesma; GO:0005524,ATP binding; GO:0008017,microtubule binding; GO:0003777,microtubule motor activity; GO:0071555,cell wall organization; GO:0007018,microtubule-based movement; GO:0007052,mitotic spindle organization; GO:0051231,spindle elongation; GO:0000166,nucleotide binding; GO:0003674,molecular_function; GO:00…	--	--	--	--
MS.gene010127	chr5.2	55575179	55577714	-	MS.gene010127	--	K16812 targeting protein for Xklp2 | (GenBank) targeting protein for Xklp2 protein (A)	--	protein WVD2-like 4 [Medicago truncatula]	MDP60_ARATH RecName: Full=Microtubule-destabilizing protein 60 {ECO:0000303|PubMed:29167353, ECO:0000303|PubMed:31638649};	G7KMP3_MEDTR SubName: Full=TPX2 (Targeting protein for Xklp2) family protein {ECO:0000313|EMBL:AES74933.1};	--	GO:0005737,cytoplasm; GO:0072686,mitotic spindle; GO:0005880,nuclear microtubule; GO:0008017,microtubule binding; GO:0030295,protein kinase activator activity; GO:0043622,cortical microtubule organization; GO:0007019,microtubule depolymerization; GO:0090307,mitotic spindle assembly; GO:0060236,regulation of mitotic spindle organization; GO:1905421,regulation of plant organ morphogenesis; GO:00097…	PF06886.14:Targeting protein for Xklp2 (TPX2) domain	--	--	--
MS.gene01019	chr2.4	64130491	64139015	-	MS.gene01019	--	K12737 peptidyl-prolyl cis-trans isomerase SDCCAG10 [EC:5.2.1.8] | (GenBank) peptidyl-prolyl cis-trans isomerase (A)	--	peptidyl-prolyl cis-trans isomerase CYP57 [Pisum sativum]	CPY57_ARATH RecName: Full=Peptidyl-prolyl cis-trans isomerase CYP57; Short=PPIase CYP57; EC=5.2.1.8; AltName: Full=Cyclophilin of 57 kDa; AltName: Full=Cyclophilin-57;	A0A2Z6P0I2_TRISU RecName: Full=PPIase cyclophilin-type domain-containing protein {ECO:0000259|PROSITE:PS50072};	Peptidyl-prolyl cis-trans isomerase	GO:0071013,catalytic step 2 spliceosome; GO:0005737,cytoplasm; GO:0009506,plasmodesma; GO:0003755,peptidyl-prolyl cis-trans isomerase activity; GO:0006457,protein folding; GO:0000413,protein peptidyl-prolyl isomerization; GO:0003674,molecular_function; GO:0003824,catalytic activity; GO:0016853,isomerase activity; GO:0016859,cis-trans isomerase activity; GO:0140096,catalytic activity, acting on a …	PF00160.24:Cyclophilin type peptidyl-prolyl cis-trans isomerase/CLD	--	--	--
MS.gene01039	chr2.4	70450070	70463998	+	MS.gene01039	--	K00688 glycogen phosphorylase [EC:2.4.1.1] | (GenBank) glycogen/starch/alpha-glucan phosphorylase family protein (A)	ko00500: Starch and sucrose metabolism; ko01100: Metabolic pathways; ko01110: Biosynthesis of secondary metabolites	glycogen phosphorylase 1 isoform X1 [Medicago truncatula]	PHSH_VICFA RecName: Full=Alpha-glucan phosphorylase, H isozyme; EC=2.4.1.1; AltName: Full=Starch phosphorylase H;	G7ISF9_MEDTR RecName: Full=Alpha-1,4 glucan phosphorylase {ECO:0000256|RuleBase:RU000587}; EC=2.4.1.1 {ECO:0000256|RuleBase:RU000587};	Glycogen phosphorylase	GO:0005737,cytoplasm; GO:0008184,glycogen phosphorylase activity; GO:0102250,linear malto-oligosaccharide phosphorylase activity; GO:0030170,pyridoxal phosphate binding; GO:0102499,SHG alpha-glucan phosphorylase activity; GO:0005975,carbohydrate metabolic process; GO:0003674,molecular_function; GO:0003824,catalytic activity; GO:0004645,1,4-alpha-oligoglucan phosphorylase activity; GO:0016740,tran…	PF00343.23:Carbohydrate phosphorylase	--	--	--
MS.gene010399	chr5.4	10973382	10977257	+	MS.gene010399	--	K14498 serine/threonine-protein kinase SRK2 [EC:2.7.11.1] | (GenBank) sucrose nonfermenting 1(SNF1)-related kinase (A)	ko04016: MAPK signaling pathway - plant; ko04075: Plant hormone signal transduction	serine/threonine-protein kinase SRK2I [Medicago truncatula]	SRK2I_ARATH RecName: Full=Serine/threonine-protein kinase SRK2I; EC=2.7.11.1; AltName: Full=OST1-kinase-like 2; AltName: Full=Protein ATHPROKIN B; AltName: Full=SNF1-related kinase 2.3; Short=SnRK2.3;	A0A072UDL3_MEDTR SubName: Full=Sucrose nonfermenting 1(SNF1)-related kinase {ECO:0000313|EMBL:KEH27541.1};	Serine/threonine protein kinase	GO:0005737,cytoplasm; GO:0005634,nucleus; GO:0009536,plastid; GO:0005524,ATP binding; GO:0016301,kinase activity; GO:0004672,protein kinase activity; GO:0106310,protein serine kinase activity; GO:0004674,protein serine/threonine kinase activity; GO:0009738,abscisic acid-activated signaling pathway; GO:0035556,intracellular signal transduction; GO:0006468,protein phosphorylation; GO:0010029,regula…	PF00069.28:Protein kinase domain	--	--	--
MS.gene01048	chr2.4	70520620	70521237	+	MS.gene01048	--	K09286 EREBP-like factor | (GenBank) ethylene response factor (A)	--	ethylene-responsive transcription factor 4 [Medicago truncatula]	ERF4_TOBAC RecName: Full=Ethylene-responsive transcription factor 4; AltName: Full=Ethylene-responsive element-binding factor 3; Short=EREBP-3; AltName: Full=Ethylene-responsive element-binding factor 4 homolog; AltName: Full=NtERF3;	G7ISE8_MEDTR SubName: Full=Ethylene response factor {ECO:0000313|EMBL:AES63881.1};	--	GO:0005634,nucleus; GO:0003677,DNA binding; GO:0003700,DNA-binding transcription factor activity; GO:0006952,defense response; GO:0009873,ethylene-activated signaling pathway; GO:0003674,molecular_function; GO:0003676,nucleic acid binding; GO:0005488,binding; GO:0097159,organic cyclic compound binding; GO:1901363,heterocyclic compound binding; GO:0140110,transcription regulator activity; GO:00069…	PF00847.23:AP2 domain	AP2/ERF-ERF	TF	AP2/ERF->AP2/ERF-ERF
MS.gene010495	chr5.2	11410268	11411542	-	MS.gene010495	--	--	--	uncharacterized protein LOC11405634 [Medicago truncatula]	--	G7KDJ4_MEDTR SubName: Full=Plant/MUD21-2 protein {ECO:0000313|EMBL:AES94945.1};	--	--	--	--	--	--
MS.gene010547	chr5.1	12136147	12139462	+	MS.gene010547	--	K01507 inorganic pyrophosphatase [EC:3.6.1.1] | (GenBank) soluble inorganic pyrophosphatase (A)	ko00190: Oxidative phosphorylation	soluble inorganic pyrophosphatase PPA1 [Medicago truncatula]	IPYR_SOLTU RecName: Full=Soluble inorganic pyrophosphatase PPA1 {ECO:0000303|PubMed:10092174}; EC=3.6.1.1 {ECO:0000269|PubMed:8552717}; AltName: Full=Pyrophosphate phospho-hydrolase {ECO:0000303|PubMed:8552717}; Short=PPase {ECO:0000303|PubMed:8552717};	G7KEZ6_MEDTR RecName: Full=Inorganic diphosphatase {ECO:0000256|ARBA:ARBA00012146}; EC=3.6.1.1 {ECO:0000256|ARBA:ARBA00012146};	Inorganic pyrophosphatase/Nucleosome remodeling factor, subunit NURF38	GO:0005829,cytosol; GO:0004427,inorganic diphosphate phosphatase activity; GO:0000287,magnesium ion binding; GO:0071344,diphosphate metabolic process; GO:0006796,phosphate-containing compound metabolic process; GO:0003674,molecular_function; GO:0003824,catalytic activity; GO:0016462,pyrophosphatase activity; GO:0016787,hydrolase activity; GO:0016817,hydrolase activity, acting on acid anhydrides; …	PF00719.22:Inorganic pyrophosphatase	--	--	--
MS.gene010912	chr7.2	52844041	52849250	-	MS.gene010912	--	K00818 acetylornithine aminotransferase [EC:2.6.1.11] | (GenBank) acetylornithine aminotransferase (A)	ko00220: Arginine biosynthesis; ko01100: Metabolic pathways; ko01110: Biosynthesis of secondary metabolites; ko01210: 2-Oxocarboxylic acid metabolism; ko01230: Biosynthesis of amino acids	acetylornithine aminotransferase, chloroplastic/mitochondrial [Medicago truncatula]	ARGD_ARATH RecName: Full=Acetylornithine aminotransferase, chloroplastic/mitochondrial; Short=ACOAT; EC=2.6.1.11; AltName: Full=Acetylornithine transaminase; Short=AOTA; AltName: Full=Protein HOPW1-1-INTERACTING 1; Flags: Precursor;	A0A072TYI8_MEDTR RecName: Full=Acetylornithine transaminase {ECO:0000256|ARBA:ARBA00012919}; EC=2.6.1.11 {ECO:0000256|ARBA:ARBA00012919};	Acetylornithine aminotransferase	GO:0009507,chloroplast; GO:0009570,chloroplast stroma; GO:0005739,mitochondrion; GO:0005507,copper ion binding; GO:0042802,identical protein binding; GO:0003992,N2-acetyl-L-ornithine:2-oxoglutarate 5-aminotransferase activity; GO:0030170,pyridoxal phosphate binding; GO:0006526,arginine biosynthetic process; GO:0042742,defense response to bacterium; GO:0080022,primary root development; GO:0048364,…	PF00202.24:Aminotransferase class-III	--	--	--
MS.gene011045	chr7.1	49099631	49103342	-	MS.gene011045	--	K03363 cell division cycle 20, cofactor of APC complex | (GenBank) transducin family protein/WD-40 repeat protein (A)	ko04120: Ubiquitin mediated proteolysis	cell division cycle 20.2, cofactor of APC complex [Medicago truncatula]	CDC22_ARATH RecName: Full=Cell division cycle 20.2, cofactor of APC complex; Short=AtCDC20.2;	G7KZ43_MEDTR SubName: Full=Putative transcription factor WD40-like family {ECO:0000313|EMBL:RHN45736.1}; SubName: Full=Transducin family protein/WD-40 repeat protein {ECO:0000313|EMBL:AES79047.2};	Anaphase promoting complex, Cdc20, Cdh1, and Ama1 subunits	GO:0005680,anaphase-promoting complex; GO:0033597,mitotic checkpoint complex; GO:0005634,nucleus; GO:0010997,anaphase-promoting complex binding; GO:0019900,kinase binding; GO:1990757,ubiquitin ligase activator activity; GO:0031145,anaphase-promoting complex-dependent catabolic process; GO:0007049,cell cycle; GO:0051301,cell division; GO:1905786,positive regulation of anaphase-promoting complex-de…	PF00400.35:WD domain, G-beta repeat	--	--	--
MS.gene011176	chr8.3	72839998	72846421	-	MS.gene011176	--	K15280 solute carrier family 35, member C2 | (GenBank) triose-phosphate transporter family protein (A)	--	probable sugar phosphate/phosphate translocator At1g06470 [Medicago truncatula]	PT106_ARATH RecName: Full=Probable sugar phosphate/phosphate translocator At1g06470;	A0A072TLN0_MEDTR SubName: Full=Putative sugar phosphate transporter domain-containing protein {ECO:0000313|EMBL:RHN39256.1}; SubName: Full=Triose-phosphate transporter family protein {ECO:0000313|EMBL:KEH18327.1};	Predicted integral membrane protein	GO:0005801,cis-Golgi network; GO:0005793,endoplasmic reticulum-Golgi intermediate compartment; GO:0005794,Golgi apparatus; GO:0016021,integral component of membrane; GO:0015297,antiporter activity; GO:0008643,carbohydrate transport; GO:0015786,UDP-glucose transmembrane transport; GO:0003674,molecular_function; GO:0005215,transporter activity; GO:0015291,secondary active transmembrane transporter …	PF03151.19:Triose-phosphate Transporter family	--	--	--
MS.gene011367	chr8.4	21650789	21652690	-	MS.gene011367	--	K01728 pectate lyase [EC:4.2.2.2] | (GenBank) pectate lyase family protein (A)	ko00040: Pentose and glucuronate interconversions; ko01100: Metabolic pathways	probable pectate lyase 22 [Medicago truncatula]	PLY22_ARATH RecName: Full=Probable pectate lyase 22; EC=4.2.2.2; Flags: Precursor;	G7JMP6_MEDTR RecName: Full=Pectate lyase {ECO:0000256|ARBA:ARBA00012272, ECO:0000256|RuleBase:RU361123}; EC=4.2.2.2 {ECO:0000256|ARBA:ARBA00012272, ECO:0000256|RuleBase:RU361123};	--	GO:0009536,plastid; GO:0046872,metal ion binding; GO:0030570,pectate lyase activity; GO:0045490,pectin catabolic process; GO:0003674,molecular_function; GO:0005488,binding; GO:0043167,ion binding; GO:0043169,cation binding; GO:0003824,catalytic activity; GO:0016829,lyase activity; GO:0016835,carbon-oxygen lyase activity; GO:0016837,carbon-oxygen lyase activity, acting on polysaccharides; GO:00002…	PF00544.22:Pectate lyase	--	--	--
MS.gene011402	chr8.3	18760512	18767229	-	MS.gene011402	--	K20289 conserved oligomeric Golgi complex subunit 2 | (GenBank) oligomeric subunit-like protein (A)	--	conserved oligomeric Golgi complex subunit 2 [Medicago truncatula]	COG2_ARATH RecName: Full=Conserved oligomeric Golgi complex subunit 2 {ECO:0000303|PubMed:27448097}; Short=COG complex subunit 2 {ECO:0000303|PubMed:27448097}; AltName: Full=Component of oligomeric Golgi complex 2 {ECO:0000303|PubMed:27448097};	G7JLF2_MEDTR RecName: Full=Conserved oligomeric Golgi complex subunit 2 {ECO:0000256|ARBA:ARBA00020977}; AltName: Full=Component of oligomeric Golgi complex 2 {ECO:0000256|ARBA:ARBA00031344};	Low density lipoprotein receptor	GO:0031410,cytoplasmic vesicle; GO:0000139,Golgi membrane; GO:0017119,Golgi transport complex; GO:0000325,plant-type vacuole; GO:0042803,protein homodimerization activity; GO:0007030,Golgi organization; GO:0006891,intra-Golgi vesicle-mediated transport; GO:0015031,protein transport; GO:0060178,regulation of exocyst localization; GO:0003674,molecular_function; GO:0005488,binding; GO:0005515,protei…	PF06148.14:COG (conserved oligomeric Golgi) complex component, COG2	--	--	--
MS.gene011414	chr8.2	20799722	20800745	+	MS.gene011414	--	K02921 large subunit ribosomal protein L37Ae | (GenBank) 60S ribosomal protein L37a-2 (A)	ko03010: Ribosome	60S ribosomal protein L37a-2 [Medicago truncatula]	RL37A_PSEMZ RecName: Full=60S ribosomal protein L37a;	G7JLC8_MEDTR SubName: Full=60S ribosomal protein L37a-2 {ECO:0000313|EMBL:AES91017.1};	60S ribosomal protein L37	GO:0005840,ribosome; GO:0046872,metal ion binding; GO:0003735,structural constituent of ribosome; GO:0006412,translation; GO:0003674,molecular_function; GO:0005488,binding; GO:0043167,ion binding; GO:0043169,cation binding; GO:0005198,structural molecule activity; GO:0006518,peptide metabolic process; GO:0006807,nitrogen compound metabolic process; GO:0008150,biological_process; GO:0008152,metabo…	PF01780.22:Ribosomal L37ae protein family	--	--	--
MS.gene011464	chr8.1	21412910	21414819	-	MS.gene011464	--	K02953 small subunit ribosomal protein S13e | (GenBank) cytoplasmic ribosomal protein S13 (A)	ko03010: Ribosome	40S ribosomal protein S13 [Medicago truncatula]	RS132_ARATH RecName: Full=40S ribosomal protein S13-2;	G7JLB5_MEDTR SubName: Full=Cytoplasmic ribosomal protein S13 {ECO:0000313|EMBL:AES91004.1}; SubName: Full=Putative ribosomal protein S15 {ECO:0000313|EMBL:RHN63310.1};	40S ribosomal protein S13	GO:0005829,cytosol; GO:0022627,cytosolic small ribosomal subunit; GO:0005783,endoplasmic reticulum; GO:0005730,nucleolus; GO:0003729,mRNA binding; GO:0070181,small ribosomal subunit rRNA binding; GO:0003735,structural constituent of ribosome; GO:0000911,cytokinesis by cell plate formation; GO:0009965,leaf morphogenesis; GO:0006412,translation; GO:0010090,trichome morphogenesis; GO:0003674,molecul…	PF08069.15:Ribosomal S13/S15 N-terminal domain	--	--	--
MS.gene011466	chr8.1	21445432	21450981	-	MS.gene011466	--	K15033 peptidyl-tRNA hydrolase ICT1 [EC:3.1.1.29] | (GenBank) immature colon carcinoma transcript 1 protein (A)	--	peptidyl-tRNA hydrolase ICT1, mitochondrial [Medicago truncatula]	--	G7JLB8_MEDTR SubName: Full=Immature colon carcinoma transcript 1 protein {ECO:0000313|EMBL:AES91007.1}; SubName: Full=Putative aminoacyl-tRNA hydrolase {ECO:0000313|EMBL:RHN63307.1}; EC=3.1.1.29 {ECO:0000313|EMBL:RHN63307.1};	Predicted peptidyl-tRNA hydrolase	GO:0004045,aminoacyl-tRNA hydrolase activity; GO:0003747,translation release factor activity; GO:0003674,molecular_function; GO:0003824,catalytic activity; GO:0016787,hydrolase activity; GO:0016788,hydrolase activity, acting on ester bonds; GO:0052689,carboxylic ester hydrolase activity; GO:0140098,catalytic activity, acting on RNA; GO:0140101,catalytic activity, acting on a tRNA; GO:0140640,cata…	PF00472.23:RF-1 domain	--	--	--
MS.gene011505	chr8.2	21769859	21774474	-	MS.gene011505	--	K01193 beta-fructofuranosidase [EC:3.2.1.26] | (GenBank) soluble acid invertase FRUCT2 (A)	ko00052: Galactose metabolism; ko00500: Starch and sucrose metabolism; ko01100: Metabolic pathways; ko01110: Biosynthesis of secondary metabolites	acid beta-fructofuranosidase [Medicago truncatula]	INVA_VICFA RecName: Full=Acid beta-fructofuranosidase; EC=3.2.1.26; AltName: Full=Acid invertase; Short=AI; AltName: Full=Acid sucrose hydrolase; AltName: Full=Vacuolar invertase; Flags: Precursor;	G7JK43_MEDTR RecName: Full=Beta-fructofuranosidase {ECO:0000256|ARBA:ARBA00012758}; EC=3.2.1.26 {ECO:0000256|ARBA:ARBA00012758};	Beta-fructofuranosidase (invertase)	GO:0016021,integral component of membrane; GO:0005775,vacuolar lumen; GO:0004564,beta-fructofuranosidase activity; GO:0005985,sucrose metabolic process; GO:0003674,molecular_function; GO:0003824,catalytic activity; GO:0004553,hydrolase activity, hydrolyzing O-glycosyl compounds; GO:0016787,hydrolase activity; GO:0016798,hydrolase activity, acting on glycosyl bonds; GO:0005975,carbohydrate metabol…	PF00251.23:Glycosyl hydrolases family 32 N-terminal domain	--	--	--
MS.gene011575	chr8.4	23573978	23577340	+	MS.gene011575	--	--	--	vesicle-associated protein 2-1 [Medicago truncatula]	VAP21_ARATH RecName: Full=Vesicle-associated protein 2-1; AltName: Full=Plant VAP homolog 21; Short=AtPVA21; AltName: Full=VAMP-associated protein 2-1; Contains: RecName: Full=Vesicle-associated protein 2-1, N-terminally processed;	A0A396IC73_MEDTR SubName: Full=Putative major sperm protein (MSP) {ECO:0000313|EMBL:RHN63190.1};	VAMP-associated protein involved in inositol metabolism	GO:0005783,endoplasmic reticulum; GO:0005789,endoplasmic reticulum membrane; GO:0016021,integral component of membrane; GO:0005886,plasma membrane; GO:0009536,plastid; GO:0090158,endoplasmic reticulum membrane organization; GO:0061817,endoplasmic reticulum-plasma membrane tethering; GO:0006996,organelle organization; GO:0007029,endoplasmic reticulum organization; GO:0008150,biological_process; GO…	PF00635.29:MSP (Major sperm protein) domain	--	--	--
MS.gene011634	chr8.2	23490764	23494448	-	MS.gene011634	--	K00948 ribose-phosphate pyrophosphokinase [EC:2.7.6.1] | (GenBank) ribose-phosphate pyrophosphokinase (A)	ko00030: Pentose phosphate pathway; ko00230: Purine metabolism; ko01100: Metabolic pathways; ko01110: Biosynthesis of secondary metabolites; ko01200: Carbon metabolism; ko01230: Biosynthesis of amino acids	ribose-phosphate pyrophosphokinase 1 [Medicago truncatula]	KPRS1_ARATH RecName: Full=Ribose-phosphate pyrophosphokinase 1, chloroplastic; EC=2.7.6.1; AltName: Full=PRS I; AltName: Full=Phosphoribosyl pyrophosphate synthase 1; Flags: Precursor;	G7JHM7_MEDTR RecName: Full=Ribose-phosphate diphosphokinase {ECO:0000256|ARBA:ARBA00013247}; EC=2.7.6.1 {ECO:0000256|ARBA:ARBA00013247};	Ribose-phosphate pyrophosphokinase	GO:0009507,chloroplast; GO:0005737,cytoplasm; GO:0002189,ribose phosphate diphosphokinase complex; GO:0005524,ATP binding; GO:0016301,kinase activity; GO:0000287,magnesium ion binding; GO:0004749,ribose phosphate diphosphokinase activity; GO:0006015,5-phosphoribose 1-diphosphate biosynthetic process; GO:0016310,phosphorylation; GO:0006164,purine nucleotide biosynthetic process; GO:0009156,ribonuc…	PF13793.9:N-terminal domain of ribose phosphate pyrophosphokinase	--	--	--
MS.gene011636	chr8.2	23509750	23515434	-	MS.gene011636	--	K14638 solute carrier family 15 (peptide/histidine transporter), member 3/4 | (GenBank) peptide transporter (A)	--	peptide transporter [Medicago truncatula]	PTR14_ARATH RecName: Full=Protein NRT1/ PTR FAMILY 7.3; Short=AtNPF7.3; AltName: Full=Nitrate transporter 1.5;	G7JHM5_MEDTR SubName: Full=Peptide transporter {ECO:0000313|EMBL:AES90846.2};	H+/oligopeptide symporter	GO:0016021,integral component of membrane; GO:0005886,plasma membrane; GO:0015112,nitrate transmembrane transporter activity; GO:0015386,potassium:proton antiporter activity; GO:0015293,symporter activity; GO:0010150,leaf senescence; GO:0015706,nitrate transmembrane transport; GO:0055075,potassium ion homeostasis; GO:1902600,proton transmembrane transport; GO:0010167,response to nitrate; GO:00036…	PF00854.24:POT family	--	--	--
MS.gene011729	32636	11484	15581	-	MS.gene011729	--	K01455 formamidase [EC:3.5.1.49] | (GenBank) acetamidase/formamidase, putative (A)	ko00460: Cyanoamino acid metabolism; ko00630: Glyoxylate and dicarboxylate metabolism; ko00910: Nitrogen metabolism; ko01100: Metabolic pathways; ko01200: Carbon metabolism	formamidase isoform X1 [Medicago truncatula]	--	B7FKV4_MEDTR SubName: Full=Acetamidase/formamidase, putative {ECO:0000313|EMBL:KEH31523.1}; SubName: Full=Putative formamidase {ECO:0000313|EMBL:RHN63034.1}; EC=3.5.1.49 {ECO:0000313|EMBL:RHN63034.1};	--	GO:0004328,formamidase activity; GO:0003674,molecular_function; GO:0003824,catalytic activity; GO:0016787,hydrolase activity; GO:0016810,hydrolase activity, acting on carbon-nitrogen (but not peptide) bonds; GO:0016811,hydrolase activity, acting on carbon-nitrogen (but not peptide) bonds, in linear amides	PF03069.18:Acetamidase/Formamidase family	--	--	--
MS.gene011805	chr8.1	26815056	26827597	+	MS.gene011805	--	K00763 nicotinate phosphoribosyltransferase [EC:6.3.4.21] | (GenBank) nicotinate phosphoribosyltransferase-like protein (A)	ko00760: Nicotinate and nicotinamide metabolism; ko01100: Metabolic pathways; ko01240: Biosynthesis of cofactors	nicotinate phosphoribosyltransferase 2 [Medicago truncatula]	NPRT2_ARATH RecName: Full=Nicotinate phosphoribosyltransferase 2 {ECO:0000303|PubMed:18978034}; EC=6.3.4.21 {ECO:0000250|UniProtKB:Q6XQN6};	Q6XQM5_MEDTR RecName: Full=Nicotinate phosphoribosyltransferase {ECO:0000256|ARBA:ARBA00013236, ECO:0000256|RuleBase:RU365100}; EC=6.3.4.21 {ECO:0000256|ARBA:ARBA00013236, ECO:0000256|RuleBase:RU365100};	Nicotinic acid phosphoribosyltransferase	GO:0005829,cytosol; GO:0046872,metal ion binding; GO:0004516,nicotinate phosphoribosyltransferase activity; GO:0004514,nicotinate-nucleotide diphosphorylase (carboxylating) activity; GO:0034355,NAD salvage; GO:0003674,molecular_function; GO:0005488,binding; GO:0043167,ion binding; GO:0043169,cation binding; GO:0003824,catalytic activity; GO:0016874,ligase activity; GO:0016879,ligase activity, for…	PF17767.4:Nicotinate phosphoribosyltransferase (NAPRTase) N-terminal domain	--	--	--
MS.gene011886	chr8.2	26675717	26679044	+	MS.gene011886	--	--	--	deoxyhypusine synthase [Medicago truncatula]	DHYS_ARATH RecName: Full=Deoxyhypusine synthase; EC=2.5.1.46;	A0A396GMQ6_MEDTR SubName: Full=Putative deoxyhypusine synthase {ECO:0000313|EMBL:RHN42406.1}; EC=2.5.1.46 {ECO:0000313|EMBL:RHN42406.1};	Deoxyhypusine synthase	GO:0005737,cytoplasm; GO:0034038,deoxyhypusine synthase activity; GO:0009553,embryo sac development; GO:0008612,peptidyl-lysine modification to peptidyl-hypusine; GO:0003674,molecular_function; GO:0003824,catalytic activity; GO:0016740,transferase activity; GO:0016765,transferase activity, transferring alkyl or aryl (other than methyl) groups; GO:0007275,multicellular organism development; GO:000…	PF01916.20:Deoxyhypusine synthase	--	--	--
MS.gene012129	chr8.4	29835914	29842070	+	MS.gene012129	--	K14489 arabidopsis histidine kinase 2/3/4 (cytokinin receptor) [EC:2.7.13.3] | (GenBank) cytokinin receptor histidine kinase (A)	ko04075: Plant hormone signal transduction	osmosensor histidine kinase [Medicago truncatula]	AHK1_ARATH RecName: Full=Histidine kinase 1; EC=2.7.13.3; AltName: Full=Arabidopsis histidine kinase 1; Short=AtHK1; AltName: Full=Protein AUTHENTIC HIS-KINASE 1;	G7LC07_MEDTR SubName: Full=Osmosensor histidine kinase {ECO:0000313|EMBL:AET03757.1};	Sensory transduction histidine kinase	GO:0016021,integral component of membrane; GO:0005886,plasma membrane; GO:0009927,histidine phosphotransfer kinase activity; GO:0005034,osmosensor activity; GO:0000155,phosphorelay sensor kinase activity; GO:0009738,abscisic acid-activated signaling pathway; GO:0006970,response to osmotic stress; GO:0009414,response to water deprivation; GO:0010431,seed maturation; GO:0010375,stomatal complex pat…	PF02518.29:Histidine kinase-, DNA gyrase B-, and HSP90-like ATPase	Others	TR	Others
MS.gene012247	chr8.1	6193711	6195165	+	MS.gene012247	--	--	--	protein ALP1-like [Medicago truncatula]	ALPL_ARATH RecName: Full=Protein ALP1-like {ECO:0000305}; EC=3.1.-.-;	A0A396IIE8_MEDTR SubName: Full=Putative harbinger transposase-derived nuclease domain-containing protein {ECO:0000313|EMBL:RHN64608.1};	Predicted transposase	GO:0000118,histone deacetylase complex; GO:0046872,metal ion binding; GO:0004518,nuclease activity; GO:0003674,molecular_function; GO:0005488,binding; GO:0043167,ion binding; GO:0043169,cation binding; GO:0003824,catalytic activity; GO:0016787,hydrolase activity; GO:0016788,hydrolase activity, acting on ester bonds; GO:0005575,cellular_component; GO:0005622,intracellular anatomical structure; GO:…	PF13359.9:DDE superfamily endonuclease	--	--	--
MS.gene012256	chr8.1	6099820	6104417	-	MS.gene012256	--	K13175 THO complex subunit 6 | (GenBank) WD repeat protein DWA1 (A)	ko03013: Nucleocytoplasmic transport	WD repeat protein DWA1 [Medicago truncatula]	THOC6_ARATH RecName: Full=THO complex subunit 6; Short=AtTHO6; AltName: Full=Protein DWD HYPERSENSITIVE TO ABA 1; AltName: Full=WD repeat-containing protein DWA1;	A0A072UT23_MEDTR SubName: Full=WD repeat protein DWA1 {ECO:0000313|EMBL:KEH32491.1};	WD40 repeat protein	GO:0080008,Cul4-RING E3 ubiquitin ligase complex; GO:0005739,mitochondrion; GO:0005634,nucleus; GO:0000347,THO complex; GO:0003723,RNA binding; GO:0009738,abscisic acid-activated signaling pathway; GO:0031047,gene silencing by RNA; GO:0006397,mRNA processing; GO:0051028,mRNA transport; GO:0009788,negative regulation of abscisic acid-activated signaling pathway; GO:0016567,protein ubiquitination; …	PF00400.35:WD domain, G-beta repeat	--	--	--
MS.gene01237	chr2.4	73210929	73214598	+	MS.gene01237	--	--	--	zinc transport protein ZntB [Medicago truncatula]	--	A7UQS8_MEDTR SubName: Full=Magnesium transporter CorA family protein {ECO:0000313|EMBL:AES63556.2}; SubName: Full=Metal ion transporter, putative {ECO:0000313|EMBL:ABN05714.1}; SubName: Full=Putative Mg2+ transporter protein, CorA-like/Zinc transport protein ZntB {ECO:0000313|EMBL:RHN71721.1};	--	GO:0016021,integral component of membrane; GO:0046873,metal ion transmembrane transporter activity; GO:0015693,magnesium ion transport; GO:0003674,molecular_function; GO:0005215,transporter activity; GO:0008324,cation transmembrane transporter activity; GO:0015075,ion transmembrane transporter activity; GO:0015318,inorganic molecular entity transmembrane transporter activity; GO:0022857,transmemb…	PF01544.21:CorA-like Mg2+ transporter protein	--	--	--
MS.gene012543	chr8.4	3622237	3625967	-	MS.gene012543	--	--	--	nucleoid-associated protein At4g30620, chloroplastic [Medicago truncatula]	EBFC1_ARATH RecName: Full=Nucleoid-associated protein At4g30620, chloroplastic; Flags: Precursor;	G7JFM1_MEDTR SubName: Full=Putative nucleoid-associated protein YbaB/EbfC family {ECO:0000313|EMBL:RHN64879.1}; SubName: Full=YbaB/EbfC DNA-binding family protein {ECO:0000313|EMBL:AES92504.1};	--	GO:0009507,chloroplast; GO:0009941,chloroplast envelope; GO:0009570,chloroplast stroma; GO:0005886,plasma membrane; GO:0003677,DNA binding; GO:0003674,molecular_function; GO:0003676,nucleic acid binding; GO:0005488,binding; GO:0097159,organic cyclic compound binding; GO:1901363,heterocyclic compound binding; GO:0005575,cellular_component; GO:0005622,intracellular anatomical structure; GO:0005737,…	PF02575.19:YbaB/EbfC DNA-binding family	--	--	--
MS.gene012652	chr8.1	1758756	1761211	-	MS.gene012652	--	K19791 iron transport multicopper oxidase | (GenBank) multi-copper oxidase-like protein (A)	--	L-ascorbate oxidase homolog [Medicago truncatula]	ASOL_BRANA RecName: Full=L-ascorbate oxidase homolog; EC=1.10.3.-; Flags: Precursor;	G7JJ92_MEDTR SubName: Full=Multi-copper oxidase-like protein {ECO:0000313|EMBL:AES92649.1}; SubName: Full=Putative L-ascorbate oxidase {ECO:0000313|EMBL:RHN64986.1}; EC=1.10.3.3 {ECO:0000313|EMBL:RHN64986.1};	Multicopper oxidases	GO:0005576,extracellular region; GO:0005507,copper ion binding; GO:0016491,oxidoreductase activity; GO:0003674,molecular_function; GO:0005488,binding; GO:0043167,ion binding; GO:0043169,cation binding; GO:0046872,metal ion binding; GO:0046914,transition metal ion binding; GO:0003824,catalytic activity; GO:0005575,cellular_component; GO:0110165,cellular anatomical entity	PF00394.25:Multicopper oxidase	--	--	--
MS.gene012707	chr8.1	1187940	1191700	-	MS.gene012707	--	K08272 calcium binding protein 39 | (GenBank) calcium-binding protein (A)	--	calcium-binding protein [Medicago truncatula]	MO25N_ARATH RecName: Full=Putative MO25-like protein At5g47540;	G7JLQ8_MEDTR SubName: Full=Calcium-binding protein {ECO:0000313|EMBL:AES92761.2};	Conserved protein Mo25	GO:0009536,plastid; GO:0043539,protein serine/threonine kinase activator activity; GO:0035556,intracellular signal transduction; GO:0003674,molecular_function; GO:0008047,enzyme activator activity; GO:0019207,kinase regulator activity; GO:0019209,kinase activator activity; GO:0019887,protein kinase regulator activity; GO:0030234,enzyme regulator activity; GO:0030295,protein kinase activator activ…	PF08569.14:Mo25-like	--	--	--
MS.gene01271	chr2.2	70911156	70913723	-	MS.gene01271	--	--	--	hypothetical protein TSUD_415640 [Trifolium subterraneum]	--	A0A2Z6P5X2_TRISU SubName: Full=Uncharacterized protein {ECO:0000313|EMBL:GAU51778.1};	--	--	PF03004.17:Plant transposase (Ptta/En/Spm family)	--	--	--
MS.gene012792	chr8.1	230568	233908	+	MS.gene012792	--	K12839 survival of motor neuron-related-splicing factor 30 | (GenBank) survival of motor neuron-related-splicing factor 30 (A)	ko03040: Spliceosome	survival of motor neuron-related-splicing factor 30 [Medicago truncatula]	--	A0A072USW8_MEDTR SubName: Full=Putative Tudor domain-containing protein {ECO:0000313|EMBL:RHN65157.1}; SubName: Full=Survival of motor neuron-related-splicing factor 30 {ECO:0000313|EMBL:KEH32747.1};	Splicing factor SPF30	GO:0005634,nucleus; GO:0005575,cellular_component; GO:0005622,intracellular anatomical structure; GO:0043226,organelle; GO:0043227,membrane-bounded organelle; GO:0043229,intracellular organelle; GO:0043231,intracellular membrane-bounded organelle; GO:0110165,cellular anatomical entity	PF06003.15:Survival motor neuron protein (SMN)	--	--	--
MS.gene013057	chr3.3	83403447	83407877	+	MS.gene013057	--	--	--	uncharacterized protein LOC11429832 isoform X1 [Medicago truncatula]	--	G7J551_MEDTR SubName: Full=PWWP domain protein {ECO:0000313|EMBL:AES73176.2}; SubName: Full=Putative PWWP domain-containing protein {ECO:0000313|EMBL:RHN70204.1};	--	--	PF00855.20:PWWP domain	--	--	--
MS.gene013113	23849	10893	12461	-	MS.gene013113	--	--	--	purine permease 3 [Medicago truncatula]	PUP3_ARATH RecName: Full=Purine permease 3; Short=AtPUP3;	G7J4H5_MEDTR RecName: Full=Probable purine permease {ECO:0000256|RuleBase:RU368015};	--	GO:0016021,integral component of membrane; GO:0016020,membrane; GO:0005345,purine nucleobase transmembrane transporter activity; GO:0015211,purine nucleoside transmembrane transporter activity; GO:0006863,purine nucleobase transport; GO:0003674,molecular_function; GO:0005215,transporter activity; GO:0015205,nucleobase transmembrane transporter activity; GO:0022857,transmembrane transporter activi…	PF16913.8:Purine nucleobase transmembrane transport	--	--	--
MS.gene013131	chr3.1	79477378	79495263	+	MS.gene013131	--	K01875 seryl-tRNA synthetase [EC:6.1.1.11] | (GenBank) seryl-tRNA synthetase/serine-tRNA ligase (A)	ko00970: Aminoacyl-tRNA biosynthesis	serine--tRNA ligase, chloroplastic/mitochondrial isoform X1 [Medicago truncatula]	SYSM_ARATH RecName: Full=Serine--tRNA ligase, chloroplastic/mitochondrial {ECO:0000305}; EC=6.1.1.11 {ECO:0000305}; AltName: Full=AtSRS {ECO:0000303|PubMed:16107332}; AltName: Full=Protein OVULE ABORTION 7 {ECO:0000303|PubMed:16297076}; AltName: Full=Seryl-tRNA synthetase {ECO:0000305}; Short=SerRS {ECO:0000305}; AltName: Full=Seryl-tRNA(Ser/Sec) synthetase {ECO:0000305}; Flags: Precursor;	G7J3Z0_MEDTR RecName: Full=Serine--tRNA ligase {ECO:0000256|ARBA:ARBA00012840}; EC=6.1.1.11 {ECO:0000256|ARBA:ARBA00012840}; AltName: Full=Seryl-tRNA synthetase {ECO:0000256|ARBA:ARBA00031113};	Seryl-tRNA synthetase	GO:0009507,chloroplast; GO:0005829,cytosol; GO:0005739,mitochondrion; GO:0005524,ATP binding; GO:0004828,serine-tRNA ligase activity; GO:0000049,tRNA binding; GO:0009658,chloroplast organization; GO:0070158,mitochondrial seryl-tRNA aminoacylation; GO:0007005,mitochondrion organization; GO:0048481,plant ovule development; GO:0097056,selenocysteinyl-tRNA(Sec) biosynthetic process; GO:0006434,seryl-…	PF00587.28:tRNA synthetase class II core domain (G, H, P, S and T)	--	--	--
MS.gene013191	chr3.3	81100226	81107756	+	MS.gene013191	--	K01191 alpha-mannosidase [EC:3.2.1.24] | (GenBank) glycoside hydrolase family 38 amino-terminal domain protein (A)	ko00511: Other glycan degradation	probable alpha-mannosidase At5g13980 isoform X1 [Medicago truncatula]	MANA2_ARATH RecName: Full=Probable alpha-mannosidase At5g13980 {ECO:0000305}; EC=3.2.1.24 {ECO:0000305}; Flags: Precursor;	G7J3A3_MEDTR RecName: Full=Alpha-mannosidase {ECO:0000256|ARBA:ARBA00012752, ECO:0000256|RuleBase:RU361199}; EC=3.2.1.- {ECO:0000256|RuleBase:RU361199};	Glycosyl hydrolase, family 38 - alpha-mannosidase	GO:0048046,apoplast; GO:0000325,plant-type vacuole; GO:0099503,secretory vesicle; GO:0005773,vacuole; GO:0004559,alpha-mannosidase activity; GO:0030246,carbohydrate binding; GO:0046872,metal ion binding; GO:0006013,mannose metabolic process; GO:0003674,molecular_function; GO:0003824,catalytic activity; GO:0004553,hydrolase activity, hydrolyzing O-glycosyl compounds; GO:0015923,mannosidase activit…	PF01074.25:Glycosyl hydrolases family 38 N-terminal domain	--	--	--
MS.gene01320	chr2.2	70381509	70386772	+	MS.gene01320	--	K09602 ubiquitin thioesterase protein OTUB1 [EC:3.4.19.12] | (GenBank) otubain-like cysteine protease, putative (A)	--	OVARIAN TUMOR DOMAIN-containing deubiquitinating enzyme 1 [Medicago truncatula]	OTU1_ARATH RecName: Full=OVARIAN TUMOR DOMAIN-containing deubiquitinating enzyme 1 {ECO:0000303|PubMed:24659992}; Short=OTU domain-containing protein 1 {ECO:0000303|PubMed:24659992}; EC=3.4.19.12 {ECO:0000269|PubMed:24659992}; AltName: Full=Deubiquitinating enzyme OTU1 {ECO:0000303|PubMed:24659992};	G7ILC2_MEDTR RecName: Full=Ubiquitin thioesterase {ECO:0000256|PIRNR:PIRNR013503}; EC=3.4.19.12 {ECO:0000256|PIRNR:PIRNR013503};	Uncharacterized conserved protein	GO:0005634,nucleus; GO:0004843,cysteine-type deubiquitinase activity; GO:1990380,Lys48-specific deubiquitinase activity; GO:0061815,Met1-linked polyubiquitin deubiquitinase activity; GO:0043130,ubiquitin binding; GO:0071108,protein K48-linked deubiquitination; GO:0003674,molecular_function; GO:0003824,catalytic activity; GO:0008233,peptidase activity; GO:0008234,cysteine-type peptidase activity; …	PF10275.12:Peptidase C65 Otubain	--	--	--
MS.gene013251	chr3.4	87869684	87876589	+	MS.gene013251	--	--	--	protein PSK SIMULATOR 1 [Medicago truncatula]	PSI1_ARATH RecName: Full=Protein PSK SIMULATOR 1 {ECO:0000303|PubMed:25062973}; Short=AtPSI1 {ECO:0000303|PubMed:25062973};	A0A072V1T0_MEDTR SubName: Full=DUF668 family protein {ECO:0000313|EMBL:KEH35646.1};	--	GO:0005634,nucleus; GO:0045927,positive regulation of growth; GO:0006109,regulation of carbohydrate metabolic process; GO:0043434,response to peptide hormone; GO:0008150,biological_process; GO:0040007,growth; GO:0040008,regulation of growth; GO:0048518,positive regulation of biological process; GO:0050789,regulation of biological process; GO:0065007,biological regulation; GO:0005975,carbohydrate …	PF05003.15:Protein of unknown function (DUF668)	--	--	--
MS.gene013272	chr3.4	87626446	87631212	-	MS.gene013272	--	K12309 beta-galactosidase [EC:3.2.1.23] | (GenBank) beta-like galactosidase (A)	ko00052: Galactose metabolism; ko00511: Other glycan degradation; ko00531: Glycosaminoglycan degradation; ko00600: Sphingolipid metabolism; ko00604: Glycosphingolipid biosynthesis - ganglio series; ko01100: Metabolic pathways	beta-galactosidase 6 [Medicago truncatula]	BGAL6_ARATH RecName: Full=Beta-galactosidase 6; Short=Lactase 6; EC=3.2.1.23; Flags: Precursor;	G7JC84_MEDTR RecName: Full=Beta-galactosidase {ECO:0000256|ARBA:ARBA00012756, ECO:0000256|RuleBase:RU000675}; EC=3.2.1.23 {ECO:0000256|ARBA:ARBA00012756, ECO:0000256|RuleBase:RU000675};	Beta-galactosidase	GO:0048046,apoplast; GO:0009536,plastid; GO:0005773,vacuole; GO:0004565,beta-galactosidase activity; GO:0005975,carbohydrate metabolic process; GO:0048354,mucilage biosynthetic process involved in seed coat development; GO:0009827,plant-type cell wall modification; GO:0003674,molecular_function; GO:0003824,catalytic activity; GO:0004553,hydrolase activity, hydrolyzing O-glycosyl compounds; GO:001…	PF01301.22:Glycosyl hydrolases family 35	--	--	--
MS.gene013367	chr3.4	86568575	86570193	-	MS.gene013367	--	K09286 EREBP-like factor | (GenBank) ethylene response factor (A)	--	ethylene-responsive transcription factor ERF110 [Medicago truncatula]	ABR1_ARATH RecName: Full=Ethylene-responsive transcription factor ABR1; AltName: Full=Protein ABA REPRESSOR 1;	G7JAD3_MEDTR SubName: Full=AP2 domain class transcription factor {ECO:0000313|EMBL:AES72765.1}; SubName: Full=Putative transcription factor AP2-EREBP family {ECO:0000313|EMBL:RHN69865.1};	--	GO:0005634,nucleus; GO:0003677,DNA binding; GO:0003700,DNA-binding transcription factor activity; GO:0009738,abscisic acid-activated signaling pathway; GO:0050832,defense response to fungus; GO:0009873,ethylene-activated signaling pathway; GO:0009788,negative regulation of abscisic acid-activated signaling pathway; GO:0009737,response to abscisic acid; GO:0009749,response to glucose; GO:0006970,r…	PF00847.23:AP2 domain	AP2/ERF-ERF	TF	AP2/ERF->AP2/ERF-ERF
MS.gene01340	chr2.2	70128146	70133149	+	MS.gene01340	--	--	--	calmodulin-binding protein 60 C [Medicago truncatula]	CB60B_ARATH RecName: Full=Calmodulin-binding protein 60 B {ECO:0000303|PubMed:11782485};	A0A072V4D6_MEDTR SubName: Full=Calmodulin-binding protein {ECO:0000313|EMBL:KEH36516.1}; SubName: Full=Putative CALMODULIN-BINDING PROTEIN60 {ECO:0000313|EMBL:RHN71840.1};	--	GO:0005634,nucleus; GO:0005516,calmodulin binding; GO:0003700,DNA-binding transcription factor activity; GO:0043565,sequence-specific DNA binding; GO:0080142,regulation of salicylic acid biosynthetic process; GO:0003674,molecular_function; GO:0005488,binding; GO:0005515,protein binding; GO:0140110,transcription regulator activity; GO:0003676,nucleic acid binding; GO:0003677,DNA binding; GO:009715…	PF07887.14:Calmodulin binding protein-like N-terminal domain	--	--	--
MS.gene013426	chr3.4	85711957	85716241	-	MS.gene013426	--	--	--	mini-chromosome maintenance complex-binding protein [Medicago truncatula]	MCMBP_ARATH RecName: Full=Mini-chromosome maintenance complex-binding protein; Short=MCM-BP; Short=MCM-binding protein; AltName: Full=Protein E2F TARGET GENE 1;	A0A072V141_MEDTR SubName: Full=Mini-chromosome maintenance complex-binding protein {ECO:0000313|EMBL:KEH35552.1}; SubName: Full=Putative mini-chromosome maintenance complex-binding protein {ECO:0000313|EMBL:RHN69811.1};	Conserved membrane protein	GO:0009941,chloroplast envelope; GO:0042555,MCM complex; GO:0005634,nucleus; GO:0003682,chromatin binding; GO:0051301,cell division; GO:0006260,DNA replication; GO:0006261,DNA-templated DNA replication; GO:0006301,postreplication repair; GO:0007062,sister chromatid cohesion; GO:0003674,molecular_function; GO:0005488,binding; GO:0008150,biological_process; GO:0009987,cellular process; GO:0006139,n…	PF09739.12:Mini-chromosome maintenance replisome factor	--	--	--
MS.gene013569	chr3.4	83966673	83969375	-	MS.gene013569	--	K14293 importin subunit beta-1 | (GenBank) importin beta-like protein (A)	ko03013: Nucleocytoplasmic transport	importin subunit beta-1, partial [Medicago truncatula]	IMB1_ARATH RecName: Full=Importin subunit beta-1 {ECO:0000305}; AltName: Full=Karyopherin subunit beta-1; Short=ATKPNB1 {ECO:0000303|PubMed:23582042};	A0A072V0X7_MEDTR SubName: Full=Importin beta-like protein {ECO:0000313|EMBL:KEH35467.1}; SubName: Full=Putative importin subunit beta-1 {ECO:0000313|EMBL:RHN69657.1};	Karyopherin (importin) beta 1	GO:0005737,cytoplasm; GO:0005634,nucleus; GO:0061608,nuclear import signal receptor activity; GO:0008139,nuclear localization sequence binding; GO:0031267,small GTPase binding; GO:0006606,protein import into nucleus; GO:0003674,molecular_function; GO:0140104,molecular carrier activity; GO:0140142,nucleocytoplasmic carrier activity; GO:0005048,signal sequence binding; GO:0005488,binding; GO:003321…	PF13513.9:HEAT-like repeat	--	--	--
MS.gene013649	chr3.4	82780299	82785195	+	MS.gene013649	--	--	--	uncharacterized protein LOC11427827 isoform X2 [Medicago truncatula]	--	A0A072V0V0_MEDTR RecName: Full=Glutaredoxin-dependent peroxiredoxin {ECO:0000256|ARBA:ARBA00013016}; EC=1.11.1.25 {ECO:0000256|ARBA:ARBA00013016}; AltName: Full=Glutaredoxin-dependent peroxiredoxin {ECO:0000256|ARBA:ARBA00031688};	--	GO:0016209,antioxidant activity; GO:0016853,isomerase activity; GO:0016491,oxidoreductase activity; GO:0003674,molecular_function; GO:0003824,catalytic activity	PF08534.13:Redoxin	--	--	--
MS.gene013690	chr3.3	75254657	75260635	-	MS.gene013690	--	--	--	transcriptional corepressor SEUSS [Medicago truncatula]	SEUSS_ARATH RecName: Full=Transcriptional corepressor SEUSS; Short=AtSEU;	A0A072V159_MEDTR SubName: Full=Putative LIM-domain binding protein/SEUSS {ECO:0000313|EMBL:RHN69542.1}; SubName: Full=Transcriptional corepressor SEUSS-like protein {ECO:0000313|EMBL:KEH35406.1};	--	GO:0005654,nucleoplasm; GO:0005634,nucleus; GO:0005667,transcription regulator complex; GO:0003677,DNA binding; GO:0046982,protein heterodimerization activity; GO:0003714,transcription corepressor activity; GO:0030154,cell differentiation; GO:0006974,cellular response to DNA damage stimulus; GO:0071217,cellular response to external biotic stimulus; GO:0009793,embryo development ending in seed dor…	PF01803.19:LIM-domain binding protein	--	--	--
MS.gene013776	chr3.4	81619875	81624563	-	MS.gene013776	--	--	--	auxilin-related protein 1 [Medicago truncatula]	AUXI1_ARATH RecName: Full=Auxilin-related protein 1 {ECO:0000305}; AltName: Full=Auxilin-like protein 1 {ECO:0000303|PubMed:11701884};	A0A072V0L9_MEDTR SubName: Full=DnaJ domain protein {ECO:0000313|EMBL:KEH35332.1}; SubName: Full=Putative DnaJ domain-containing protein {ECO:0000313|EMBL:RHN69472.1};	Auxilin-like protein and related proteins containing DnaJ domain	GO:0009504,cell plate; GO:0005737,cytoplasm; GO:0031410,cytoplasmic vesicle; GO:0005829,cytosol; GO:0005783,endoplasmic reticulum; GO:0005794,Golgi apparatus; GO:0043231,intracellular membrane-bounded organelle; GO:0005886,plasma membrane; GO:0031982,vesicle; GO:0030276,clathrin binding; GO:0072318,clathrin coat disassembly; GO:0072583,clathrin-dependent endocytosis; GO:1900186,negative regulatio…	PF00226.34:DnaJ domain	--	--	--
MS.gene013810	chr3.3	73494825	73498328	-	MS.gene013810	--	K09580 protein disulfide-isomerase A1 [EC:5.3.4.1] | (GenBank) protein disulfide isomerase (A)	ko04141: Protein processing in endoplasmic reticulum	RecName: Full=Protein disulfide-isomerase; Short=PDI; Flags: Precursor [Medicago sativa]	PDI_MEDSA RecName: Full=Protein disulfide-isomerase; Short=PDI; EC=5.3.4.1; Flags: Precursor;	A0A072V0J2_MEDTR RecName: Full=Protein disulfide-isomerase {ECO:0000256|ARBA:ARBA00012723, ECO:0000256|RuleBase:RU361130}; EC=5.3.4.1 {ECO:0000256|ARBA:ARBA00012723, ECO:0000256|RuleBase:RU361130};	Protein disulfide isomerase (prolyl 4-hydroxylase beta subunit)	GO:0005788,endoplasmic reticulum lumen; GO:0003756,protein disulfide isomerase activity; GO:0003674,molecular_function; GO:0003824,catalytic activity; GO:0016853,isomerase activity; GO:0016860,intramolecular oxidoreductase activity; GO:0016864,intramolecular oxidoreductase activity, transposing S-S bonds; GO:0140096,catalytic activity, acting on a protein; GO:0005575,cellular_component; GO:000562…	PF00085.23:Thioredoxin	--	--	--
MS.gene013846	chr7.1	18769554	18771966	-	MS.gene013846	--	--	--	DnaJ/Hsp40 cysteine-rich domain protein, putative [Medicago truncatula]	--	G7L1K2_MEDTR SubName: Full=DnaJ/Hsp40 cysteine-rich domain protein, putative {ECO:0000313|EMBL:AES80936.1};	--	--	PF00684.22:DnaJ central domain	--	--	--
MS.gene014002	chr7.2	18784968	18789206	+	MS.gene014002	--	K14431 transcription factor TGA | (GenBank) leucine zipper transcription factor (A)	ko04075: Plant hormone signal transduction	transcription factor TGA2.3 isoform X1 [Medicago truncatula]	TGA21_TOBAC RecName: Full=TGACG-sequence-specific DNA-binding protein TGA-2.1; Short=TGA2.1;	G7KQS1_MEDTR SubName: Full=Leucine zipper transcription factor {ECO:0000313|EMBL:AES81211.1}; SubName: Full=Putative transcription factor bZIP family {ECO:0000313|EMBL:RHN47735.1};	--	GO:0005634,nucleus; GO:0003700,DNA-binding transcription factor activity; GO:0043565,sequence-specific DNA binding; GO:0006351,DNA-templated transcription; GO:0003674,molecular_function; GO:0140110,transcription regulator activity; GO:0003676,nucleic acid binding; GO:0003677,DNA binding; GO:0005488,binding; GO:0097159,organic cyclic compound binding; GO:1901363,heterocyclic compound binding; GO:0…	PF14144.9:Seed dormancy control	bZIP	TF	bZIP
MS.gene014008	chr7.2	18689468	18712834	-	MS.gene014008	--	K00284 glutamate synthase (ferredoxin) [EC:1.4.7.1] | (GenBank) ferredoxin-dependent glutamate synthase (A)	ko00630: Glyoxylate and dicarboxylate metabolism; ko00910: Nitrogen metabolism	ferredoxin-dependent glutamate synthase, chloroplastic [Medicago truncatula]	GLTB_SPIOL RecName: Full=Ferredoxin-dependent glutamate synthase, chloroplastic {ECO:0000303|PubMed:8286406}; EC=1.4.7.1 {ECO:0000269|PubMed:9507092}; AltName: Full=Fd-GOGAT {ECO:0000305}; Short=SoFdGOGAT {ECO:0000305}; Flags: Precursor;	Q2HW53_MEDTR SubName: Full=Ferredoxin-dependent glutamate synthase {ECO:0000313|EMBL:AES81225.2}; SubName: Full=Ferredoxin-dependent glutamate synthase; Glutamate synthase, large subunit region 1 and 3, putative; Glutamate synthase, eukaryotic {ECO:0000313|EMBL:ABD28330.1}; SubName: Full=Putative glutamate synthase (Ferredoxin) {ECO:0000313|EMBL:RHN47743.1}; EC=1.4.7.1 {ECO:0000313|EMBL:RHN47743.…	Glutamate synthase	GO:0009570,chloroplast stroma; GO:0051538,3 iron, 4 sulfur cluster binding; GO:0019899,enzyme binding; GO:0016041,glutamate synthase (ferredoxin) activity; GO:0046872,metal ion binding; GO:0006541,glutamine metabolic process; GO:0097054,L-glutamate biosynthetic process; GO:0003674,molecular_function; GO:0005488,binding; GO:0051536,iron-sulfur cluster binding; GO:0051540,metal cluster binding; GO:…	PF00310.24:Glutamine amidotransferases class-II	--	--	--
MS.gene014368	chr3.2	90957120	90960129	-	MS.gene014368	--	K19658 peroxisomal enoyl-CoA hydratase 2 [EC:4.2.1.119] | (GenBank) enoyl-CoA hydratase 2, peroxisomal protein (A)	--	enoyl-CoA hydratase 2, peroxisomal isoform X1 [Medicago truncatula]	ECH2_ARATH RecName: Full=Enoyl-CoA hydratase 2, peroxisomal; EC=4.2.1.119;	A0A072V2M3_MEDTR SubName: Full=Enoyl-CoA hydratase 2, peroxisomal protein {ECO:0000313|EMBL:KEH36279.1}; SubName: Full=Putative enoyl-CoA hydratase 2 {ECO:0000313|EMBL:RHN71200.1}; EC=4.2.1.119 {ECO:0000313|EMBL:RHN71200.1};	Peroxisomal multifunctional beta-oxidation protein and related enzymes	GO:0005739,mitochondrion; GO:0005777,peroxisome; GO:0044594,17-beta-hydroxysteroid dehydrogenase (NAD+) activity; GO:0003857,3-hydroxyacyl-CoA dehydrogenase activity; GO:0080023,3R-hydroxyacyl-CoA dehydratase activity; GO:0004300,enoyl-CoA hydratase activity; GO:0006635,fatty acid beta-oxidation; GO:0033542,fatty acid beta-oxidation, unsaturated, even number; GO:0003674,molecular_function; GO:000…	PF01575.22:MaoC like domain	--	--	--
MS.gene014509	chr3.1	89344023	89344856	+	MS.gene014509	--	--	--	uncharacterized protein LOC25490197 [Medicago truncatula]	--	A0A072V297_MEDTR SubName: Full=Uncharacterized protein {ECO:0000313|EMBL:KEH36164.1, ECO:0000313|EnsemblPlants:KEH36164};	--	--	--	--	--	--
MS.gene014541	chr3.4	96611750	96614500	-	MS.gene014541	--	K06125 4-hydroxybenzoate polyprenyltransferase [EC:2.5.1.39] | (GenBank) 4-hydroxybenzoate polyprenyltransferase (A)	ko00130: Ubiquinone and other terpenoid-quinone biosynthesis; ko01100: Metabolic pathways; ko01110: Biosynthesis of secondary metabolites; ko01240: Biosynthesis of cofactors	4-hydroxybenzoate polyprenyltransferase, mitochondrial [Medicago truncatula]	COQ2_ARATH RecName: Full=4-hydroxybenzoate polyprenyltransferase, mitochondrial {ECO:0000255|HAMAP-Rule:MF_03189}; Short=4-HB polyprenyltransferase {ECO:0000255|HAMAP-Rule:MF_03189}; Short=4HPT; EC=2.5.1.39 {ECO:0000255|HAMAP-Rule:MF_03189}; AltName: Full=4-hydroxybenzoate nonaprenyltransferase {ECO:0000255|HAMAP-Rule:MF_03189}; AltName: Full=Para-hydroxybenzoate--polyprenyltransferase {ECO:00002…	G7KY71_MEDTR RecName: Full=4-hydroxybenzoate polyprenyltransferase, mitochondrial {ECO:0000256|HAMAP-Rule:MF_03189}; Short=4-HB polyprenyltransferase {ECO:0000256|HAMAP-Rule:MF_03189}; EC=2.5.1.39 {ECO:0000256|HAMAP-Rule:MF_03189}; AltName: Full=Para-hydroxybenzoate--polyprenyltransferase {ECO:0000256|HAMAP-Rule:MF_03189}; Short=PHB:PPT {ECO:0000256|HAMAP-Rule:MF_03189}; Short=PHB:polyprenyltrans…	Para-hydroxybenzoate-polyprenyl transferase	GO:0031305,integral component of mitochondrial inner membrane; GO:0002083,4-hydroxybenzoate decaprenyltransferase activity; GO:0047293,4-hydroxybenzoate nonaprenyltransferase activity; GO:0008412,4-hydroxybenzoate octaprenyltransferase activity; GO:0016765,transferase activity, transferring alkyl or aryl (other than methyl) groups; GO:0008299,isoprenoid biosynthetic process; GO:0006744,ubiquinone…	PF01040.21:UbiA prenyltransferase family	--	--	--
MS.gene014840	chr3.3	87734350	87735102	-	MS.gene014840	--	--	--	F-box/RNI/FBD-like domain protein [Medicago truncatula]	FDL10_ARATH RecName: Full=F-box/FBD/LRR-repeat protein At1g78750;	G7JB15_MEDTR SubName: Full=F-box/RNI/FBD-like domain protein {ECO:0000313|EMBL:AES73643.1}; SubName: Full=Putative F-box domain, FBD domain, leucine-rich repeat domain, L domain-containing protein {ECO:0000313|EMBL:RHN70636.1};	--	--	PF00646.36:F-box domain	--	--	--
MS.gene014926	chr3.1	83466148	83474887	+	MS.gene014926	--	K08869 aarF domain-containing kinase | (GenBank) AarF domain kinase (A)	--	uncharacterized protein slr1919 [Medicago truncatula]	AB1K3_ARATH RecName: Full=Protein ACTIVITY OF BC1 COMPLEX KINASE 3, chloroplastic {ECO:0000303|PubMed:23673981}; Short=ABC1-LIKE KINASE 3 {ECO:0000303|PubMed:23673981}; EC=2.7.-.- {ECO:0000255|PROSITE-ProRule:PRU00159}; EC=2.7.11.1 {ECO:0000269|PubMed:23632854}; AltName: Full=Protein REPRESSOR OF BDR1 {ECO:0000303|PubMed:25882344}; Flags: Precursor;	A0A396IXW0_MEDTR SubName: Full=Putative cadmium-transporting ATPase {ECO:0000313|EMBL:RHN70549.1}; EC=3.6.3.46 {ECO:0000313|EMBL:RHN70549.1};	Predicted unusual protein kinase	GO:0009507,chloroplast; GO:0005739,mitochondrion; GO:0010287,plastoglobule; GO:0005524,ATP binding; GO:0004672,protein kinase activity; GO:0106310,protein serine kinase activity; GO:0004674,protein serine/threonine kinase activity; GO:0006995,cellular response to nitrogen starvation; GO:0009658,chloroplast organization; GO:0080177,plastoglobule organization; GO:0006468,protein phosphorylation; GO…	PF03109.19:ABC1 atypical kinase-like domain	--	--	--
MS.gene014930	chr3.3	86959786	86965537	-	MS.gene014930	--	K19073 divinyl chlorophyllide a 8-vinyl-reductase [EC:1.3.1.75] | (GenBank) 3,8-divinyl protochlorophyllide A 8-vinyl reductase (A)	ko00860: Porphyrin metabolism; ko01100: Metabolic pathways; ko01110: Biosynthesis of secondary metabolites	uncharacterized protein At1g32220, chloroplastic [Medicago truncatula]	Y1222_ARATH RecName: Full=Uncharacterized protein At1g32220, chloroplastic; Flags: Precursor;	G7J970_MEDTR SubName: Full=NAD(P)-binding rossmann-fold protein {ECO:0000313|EMBL:AES73511.1}; SubName: Full=Putative NAD(P)-binding domain-containing protein {ECO:0000313|EMBL:RHN70544.1};	Predicted oxidoreductase	GO:0009507,chloroplast; GO:0005739,mitochondrion; GO:0005634,nucleus; GO:0010287,plastoglobule; GO:0009579,thylakoid; GO:0044877,protein-containing complex binding; GO:0006979,response to oxidative stress; GO:1901006,ubiquinone-6 biosynthetic process; GO:0003674,molecular_function; GO:0005488,binding; GO:0006950,response to stress; GO:0008150,biological_process; GO:0050896,response to stimulus; G…	PF13460.9:NAD(P)H-binding	--	--	--
MS.gene014955	chr3.2	87015266	87016971	-	MS.gene014955	--	K13430 serine/threonine-protein kinase PBS1 [EC:2.7.11.1] | (GenBank) receptor Serine/Threonine kinase (A)	ko04626: Plant-pathogen interaction	serine/threonine-protein kinase RIPK [Medicago truncatula]	RIPK_ARATH RecName: Full=Serine/threonine-protein kinase RIPK {ECO:0000305}; EC=2.7.11.1 {ECO:0000305|PubMed:21320696}; AltName: Full=ACIK1A/PBL14; AltName: Full=ACRE protein ortholog 264A {ECO:0000305}; Short=AtACRE264a {ECO:0000303|PubMed:15181213}; AltName: Full=PBS1-like protein 14 {ECO:0000303|PubMed:20413097}; AltName: Full=RPM1-induced protein kinase {ECO:0000303|PubMed:21320696};	G7J941_MEDTR SubName: Full=Kinase 1B {ECO:0000313|EMBL:AES73482.1};	Serine/threonine protein kinase	GO:0005886,plasma membrane; GO:0005524,ATP binding; GO:0106310,protein serine kinase activity; GO:0004674,protein serine/threonine kinase activity; GO:0042742,defense response to bacterium; GO:0006468,protein phosphorylation; GO:0000166,nucleotide binding; GO:0003674,molecular_function; GO:0005488,binding; GO:0017076,purine nucleotide binding; GO:0030554,adenyl nucleotide binding; GO:0032553,ribo…	PF07714.20:Protein tyrosine and serine/threonine kinase	--	--	--
MS.gene015260	chr5.4	9070151	9074171	+	MS.gene015260	--	--	--	uncharacterized protein LOC11428468 isoform X1 [Medicago truncatula]	--	G7K2I2_MEDTR SubName: Full=Glycosyl hydrolase family 43 protein {ECO:0000313|EMBL:AES94533.1}; SubName: Full=Putative galactan 1,3-beta-galactosidase {ECO:0000313|EMBL:RHN53920.1}; EC=3.2.1.145 {ECO:0000313|EMBL:RHN53920.1};	--	GO:0016021,integral component of membrane; GO:0033943,galactan 1,3-beta-galactosidase activity; GO:0005975,carbohydrate metabolic process; GO:0003674,molecular_function; GO:0003824,catalytic activity; GO:0004553,hydrolase activity, hydrolyzing O-glycosyl compounds; GO:0004565,beta-galactosidase activity; GO:0015925,galactosidase activity; GO:0016787,hydrolase activity; GO:0016798,hydrolase activi…	PF04616.17:Glycosyl hydrolases family 43	--	--	--
MS.gene015381	chr5.4	7210402	7213419	+	MS.gene015381	--	K02884 large subunit ribosomal protein L19 | (GenBank) 50S ribosomal protein L19-2 (A)	ko03010: Ribosome	50S ribosomal protein L19, chloroplastic [Medicago truncatula]	RK19_SPIOL RecName: Full=50S ribosomal protein L19, chloroplastic {ECO:0000303|PubMed:10874046}; AltName: Full=CL19; AltName: Full=Chloroplastic large ribosomal subunit protein bL19c {ECO:0000303|PubMed:28007896}; Flags: Precursor;	B7FKU8_MEDTR SubName: Full=50S ribosomal protein L19-2 {ECO:0000313|EMBL:AES94334.1}; SubName: Full=Putative ribosomal protein L19 {ECO:0000313|EMBL:RHN53795.1};	Mitochondrial/chloroplast ribosomal protein L19	GO:0009507,chloroplast; GO:0005840,ribosome; GO:0019843,rRNA binding; GO:0003735,structural constituent of ribosome; GO:0006412,translation; GO:0003674,molecular_function; GO:0003676,nucleic acid binding; GO:0003723,RNA binding; GO:0005488,binding; GO:0097159,organic cyclic compound binding; GO:1901363,heterocyclic compound binding; GO:0005198,structural molecule activity; GO:0006518,peptide meta…	PF01245.23:Ribosomal protein L19	--	--	--
MS.gene015483	chr5.1	5085166	5089264	+	MS.gene015483	--	--	--	ACT domain-containing protein ACR8 [Medicago truncatula]	ACR8_ARATH RecName: Full=ACT domain-containing protein ACR8 {ECO:0000305}; AltName: Full=Protein ACT DOMAIN REPEATS 8 {ECO:0000303|PubMed:12481063};	G7KG51_MEDTR SubName: Full=Putative [Protein-PII] uridylyltransferase {ECO:0000313|EMBL:RHN53691.1}; EC=2.7.7.59 {ECO:0000313|EMBL:RHN53691.1}; SubName: Full=Translation factor EF-1 alpha-like protein {ECO:0000313|EMBL:AES94179.1};	--	GO:0016597,amino acid binding; GO:0009737,response to abscisic acid; GO:0003674,molecular_function; GO:0005488,binding; GO:0036094,small molecule binding; GO:0043177,organic acid binding; GO:0008150,biological_process; GO:0009719,response to endogenous stimulus; GO:0009725,response to hormone; GO:0010033,response to organic substance; GO:0033993,response to lipid; GO:0042221,response to chemical;…	PF01842.28:ACT domain	--	--	--
MS.gene015486	chr5.1	5053008	5056152	-	MS.gene015486	--	K03696 ATP-dependent Clp protease ATP-binding subunit ClpC | (GenBank) ATP-dependent Clp protease ATP-binding subunit (A)	--	ATP-dependent Clp protease ATP-binding subunit CLPT2, chloroplastic [Medicago truncatula]	CLPT2_ARATH RecName: Full=ATP-dependent Clp protease ATP-binding subunit CLPT2, chloroplastic {ECO:0000303|Ref.6}; Flags: Precursor;	G7KG47_MEDTR SubName: Full=ATP-dependent Clp protease {ECO:0000313|EMBL:AES94175.1};	--	GO:0009507,chloroplast; GO:0009941,chloroplast envelope; GO:0009570,chloroplast stroma; GO:0005829,cytosol; GO:0009532,plastid stroma; GO:0043424,protein histidine kinase binding; GO:0003674,molecular_function; GO:0005488,binding; GO:0005515,protein binding; GO:0019899,enzyme binding; GO:0019900,kinase binding; GO:0019901,protein kinase binding; GO:0005575,cellular_component; GO:0005622,intracell…	PF02861.23:Clp amino terminal domain, pathogenicity island component	--	--	--
MS.gene015641	chr4.1	1505067	1515638	+	MS.gene015641	--	K00432 glutathione peroxidase [EC:1.11.1.9] | (GenBank) phospholipid hydroperoxide glutathione peroxidase (A)	ko00480: Glutathione metabolism; ko00590: Arachidonic acid metabolism; ko01100: Metabolic pathways	hypothetical protein Lal_00016295 [Lupinus albus]	MACP1_ARATH RecName: Full=MACPF domain-containing protein At1g14780;	A0A6A5MPK4_LUPAL RecName: Full=Glutathione peroxidase {ECO:0000256|RuleBase:RU000499};	--	GO:0009626,plant-type hypersensitive response; GO:2000031,regulation of salicylic acid mediated signaling pathway; GO:0002376,immune system process; GO:0006950,response to stress; GO:0006952,defense response; GO:0006955,immune response; GO:0008150,biological_process; GO:0008219,cell death; GO:0009605,response to external stimulus; GO:0009607,response to biotic stimulus; GO:0009987,cellular proces…	PF00255.22:Glutathione peroxidase	--	--	--
MS.gene015718	chr4.3	1742828	1747396	+	MS.gene015718	--	K14407 cleavage stimulation factor subunit 2 | (GenBank) cleavage stimulating factor, putative (A)	ko03015: mRNA surveillance pathway	cyclin-K [Medicago truncatula]	CTF64_ARATH RecName: Full=Cleavage stimulating factor 64 {ECO:0000303|PubMed:12379796}; Short=AtCstF-64 {ECO:0000303|PubMed:12379796}; Short=AtCstF64 {ECO:0000303|PubMed:16282318}; AltName: Full=CF-1 64 kDa subunit {ECO:0000305}; AltName: Full=Cleavage stimulation factor 64 kDa subunit {ECO:0000305}; Short=CSTF 64 kDa subunit {ECO:0000305}; AltName: Full=Protein ENHANCED SILENCING PHENOTYPE 1 {EC…	G7L9Q1_MEDTR SubName: Full=Hydroxyproline-rich glycoprotein-like protein {ECO:0000313|EMBL:AET05334.1}; SubName: Full=Putative cleavage stimulation factor subunit 2, hinge domain-containing protein {ECO:0000313|EMBL:RHN43731.1};	--	GO:0005847,mRNA cleavage and polyadenylation specificity factor complex; GO:0003729,mRNA binding; GO:0042868,antisense RNA metabolic process; GO:0048589,developmental growth; GO:0031047,gene silencing by RNA; GO:0045892,negative regulation of DNA-templated transcription; GO:0016441,post-transcriptional gene silencing; GO:0098789,pre-mRNA cleavage required for polyadenylation; GO:0031123,RNA 3'-en…	PF14327.9:Hinge domain of cleavage stimulation factor subunit 2	--	--	--
MS.gene015719	chr4.3	1754116	1754981	+	MS.gene015719	--	--	--	hypothetical protein MTR_8g104210 [Medicago truncatula]	--	G7L9P4_MEDTR SubName: Full=Uncharacterized protein {ECO:0000313|EMBL:AET05328.1, ECO:0000313|EnsemblPlants:AET05328};	--	--	--	--	--	--
MS.gene015757	chr4.3	2183523	2188587	-	MS.gene015757	--	--	--	protein LIKE COV 1 [Medicago truncatula]	COV1_ARATH RecName: Full=Protein CONTINUOUS VASCULAR RING 1 {ECO:0000303|PubMed:12668628};	G7L895_MEDTR SubName: Full=Like-COV protein {ECO:0000313|EMBL:AET05263.1};	--	GO:0005794,Golgi apparatus; GO:0016021,integral component of membrane; GO:0010222,stem vascular tissue pattern formation; GO:0003002,regionalization; GO:0007275,multicellular organism development; GO:0007389,pattern specification process; GO:0008150,biological_process; GO:0010051,xylem and phloem pattern formation; GO:0032501,multicellular organismal process; GO:0032502,developmental process; GO:…	PF04367.16:Protein of unknown function (DUF502)	--	--	--
MS.gene015800	chr4.3	2682895	2687321	+	MS.gene015800	--	K00029 malate dehydrogenase (oxaloacetate-decarboxylating)(NADP+) [EC:1.1.1.40] | (GenBank) NADP-dependent malic enzyme-like protein (A)	ko00620: Pyruvate metabolism; ko00710: Carbon fixation in photosynthetic organisms; ko01100: Metabolic pathways; ko01200: Carbon metabolism	NADP-dependent malic enzyme [Medicago truncatula]	MAOX_VITVI RecName: Full=NADP-dependent malic enzyme; Short=NADP-ME; EC=1.1.1.40;	G7L7H0_MEDTR RecName: Full=Malic enzyme {ECO:0000256|RuleBase:RU003426};	NADP+-dependent malic enzyme	GO:0005737,cytoplasm; GO:0004471,malate dehydrogenase (decarboxylating) (NAD+) activity; GO:0004473,malate dehydrogenase (decarboxylating) (NADP+) activity; GO:0046872,metal ion binding; GO:0051287,NAD binding; GO:0008948,oxaloacetate decarboxylase activity; GO:0006108,malate metabolic process; GO:0003674,molecular_function; GO:0003824,catalytic activity; GO:0004470,malic enzyme activity; GO:0016…	PF03949.18:Malic enzyme, NAD binding domain	--	--	--
MS.gene01581	chr2.2	67255300	67258792	-	MS.gene01581	--	K13418 somatic embryogenesis receptor kinase 1 [EC:2.7.10.1 2.7.11.1] | (GenBank) somatic embryogenesis receptor-like kinase (A)	--	probable LRR receptor-like serine/threonine-protein kinase At5g45780 [Medicago truncatula]	Y5457_ARATH RecName: Full=Probable LRR receptor-like serine/threonine-protein kinase At5g45780; EC=2.7.11.1; Flags: Precursor;	A0A072V5I6_MEDTR SubName: Full=LRR receptor-like kinase {ECO:0000313|EMBL:KEH36623.1};	--	GO:0016021,integral component of membrane; GO:0005886,plasma membrane; GO:0005524,ATP binding; GO:0015026,coreceptor activity; GO:0106310,protein serine kinase activity; GO:0004674,protein serine/threonine kinase activity; GO:0048653,anther development; GO:0007639,homeostasis of number of meristem cells; GO:0006468,protein phosphorylation; GO:0000166,nucleotide binding; GO:0003674,molecular_funct…	PF00069.28:Protein kinase domain	--	--	--
MS.gene015815	chr4.3	2878070	2883534	-	MS.gene015815	--	--	--	uncharacterized protein LOC11414375 isoform X1 [Medicago truncatula]	--	G7L7F4_MEDTR RecName: Full=Ceramide glucosyltransferase {ECO:0000256|ARBA:ARBA00012699}; EC=2.4.1.80 {ECO:0000256|ARBA:ARBA00012699};	Ceramide glucosyltransferase	GO:0016021,integral component of membrane; GO:0016020,membrane; GO:0008120,ceramide glucosyltransferase activity; GO:0102769,dihydroceramide glucosyltransferase activity; GO:0006679,glucosylceramide biosynthetic process; GO:0003674,molecular_function; GO:0003824,catalytic activity; GO:0008194,UDP-glycosyltransferase activity; GO:0016740,transferase activity; GO:0016757,glycosyltransferase activit…	PF13506.9:Glycosyl transferase family 21	--	--	--
MS.gene016092	chr1.2	7925514	7933883	-	MS.gene016092	--	K05605 3-hydroxyisobutyryl-CoA hydrolase [EC:3.1.2.4] | (GenBank) enoyl-CoA hydratase/isomerase (A)	ko00280: Valine, leucine and isoleucine degradation; ko00410: beta-Alanine metabolism; ko00640: Propanoate metabolism; ko01100: Metabolic pathways; ko01200: Carbon metabolism	3-hydroxyisobutyryl-CoA hydrolase-like protein 2, mitochondrial [Medicago truncatula]	HIBC5_ARATH RecName: Full=3-hydroxyisobutyryl-CoA hydrolase-like protein 2, mitochondrial; EC=3.1.2.-; Flags: Precursor;	G7I876_MEDTR SubName: Full=Enoyl-CoA hydratase/isomerase {ECO:0000313|EMBL:AES59108.1}; SubName: Full=Putative 3-hydroxyisobutyryl-CoA hydrolase {ECO:0000313|EMBL:RHN77019.1}; EC=3.1.2.4 {ECO:0000313|EMBL:RHN77019.1};	Enoyl-CoA hydratase	GO:0005739,mitochondrion; GO:0003860,3-hydroxyisobutyryl-CoA hydrolase activity; GO:0006574,valine catabolic process; GO:0003674,molecular_function; GO:0003824,catalytic activity; GO:0016289,CoA hydrolase activity; GO:0016787,hydrolase activity; GO:0016788,hydrolase activity, acting on ester bonds; GO:0016790,thiolester hydrolase activity; GO:0006082,organic acid metabolic process; GO:0006520,cel…	PF16113.8:Enoyl-CoA hydratase/isomerase	--	--	--
MS.gene016104	chr1.2	7728886	7730157	+	MS.gene016104	--	K07198 5'-AMP-activated protein kinase, catalytic alpha subunit [EC:2.7.11.11] | (GenBank) CBL-interacting kinase (A)	--	CBL-interacting serine/threonine-protein kinase 25 [Medicago truncatula]	CIPKP_ARATH RecName: Full=CBL-interacting serine/threonine-protein kinase 25; EC=2.7.11.1; AltName: Full=SNF1-related kinase 3.25; AltName: Full=SOS2-like protein kinase PKS25;	G7I7M2_MEDTR RecName: Full=Non-specific serine/threonine protein kinase {ECO:0000256|ARBA:ARBA00012513}; EC=2.7.11.1 {ECO:0000256|ARBA:ARBA00012513};	Serine/threonine protein kinase	GO:0005524,ATP binding; GO:0106310,protein serine kinase activity; GO:0004674,protein serine/threonine kinase activity; GO:0030007,cellular potassium ion homeostasis; GO:0050832,defense response to fungus; GO:0006468,protein phosphorylation; GO:0001666,response to hypoxia; GO:0007165,signal transduction; GO:0000166,nucleotide binding; GO:0003674,molecular_function; GO:0005488,binding; GO:0017076,…	PF00069.28:Protein kinase domain	--	--	--
MS.gene01629	chr2.2	66697372	66698354	-	MS.gene01629	--	K22547 arsenate reductase [EC:1.20.4.1] | (GenBank) rhodanese/cell cycle control phosphatase superfamily protein (A)	--	protein HIGH ARSENIC CONTENT 1, mitochondrial [Medicago truncatula]	HARC1_ARATH RecName: Full=Protein HIGH ARSENIC CONTENT 1, mitochondrial {ECO:0000303|PubMed:25464340}; Short=AtHAC1 {ECO:0000303|PubMed:25464340}; AltName: Full=Arsenate reductase {ECO:0000305}; EC=1.20.4.1 {ECO:0000269|PubMed:25464340}; AltName: Full=Arsenate tolerance QTL1 {ECO:0000303|PubMed:25099865}; Short=AtATQ1 {ECO:0000303|PubMed:25099865}; AltName: Full=Rhodanese-like domain-containing p…	G7ILL1_MEDTR SubName: Full=Putative Rhodanese-like domain-containing protein {ECO:0000313|EMBL:RHN72156.1}; SubName: Full=Rhodanese/cell cycle control phosphatase superfamily protein {ECO:0000313|EMBL:AES64041.1};	Rhodanese-related sulfurtransferase	GO:0005737,cytoplasm; GO:0005739,mitochondrion; GO:0005634,nucleus; GO:0008794,arsenate reductase (glutaredoxin) activity; GO:0030611,arsenate reductase activity; GO:0071722,detoxification of arsenic-containing substance; GO:0046685,response to arsenic-containing substance; GO:0003674,molecular_function; GO:0003824,catalytic activity; GO:0016491,oxidoreductase activity; GO:0030613,oxidoreductase …	PF00581.23:Rhodanese-like domain	--	--	--
MS.gene016356	chr8.2	57153446	57160516	+	MS.gene016356	--	K13606 chlorophyll(ide) b reductase [EC:1.1.1.294] | (GenBank) chlorophyll(ide) B reductase, putative (A)	ko00860: Porphyrin metabolism; ko01100: Metabolic pathways; ko01110: Biosynthesis of secondary metabolites	chlorophyll(ide) b reductase NOL, chloroplastic [Medicago truncatula]	NOL_ORYSJ RecName: Full=Chlorophyll(ide) b reductase NOL, chloroplastic; EC=1.1.1.294; AltName: Full=Protein NON-YELLOW COLORING 1-LIKE; Short=OsNOL; Short=Protein NYC1-LIKE; AltName: Full=Short-chain dehydrogenase/reductase NOL; Flags: Precursor;	A0A072TQT8_MEDTR SubName: Full=Chlorophyll(Ide) B reductase, putative {ECO:0000313|EMBL:KEH19223.1}; SubName: Full=Putative chlorophyll(Ide) b reductase {ECO:0000313|EMBL:RHN40491.1}; EC=1.1.1.294 {ECO:0000313|EMBL:RHN40491.1};	Reductases with broad range of substrate specificities	GO:0009535,chloroplast thylakoid membrane; GO:0034256,chlorophyll(ide) b reductase activity; GO:0015996,chlorophyll catabolic process; GO:0003674,molecular_function; GO:0003824,catalytic activity; GO:0016491,oxidoreductase activity; GO:0016614,oxidoreductase activity, acting on CH-OH group of donors; GO:0016616,oxidoreductase activity, acting on the CH-OH group of donors, NAD or NADP as acceptor;…	PF00106.28:short chain dehydrogenase	--	--	--
MS.gene016469	57243	17035	20271	+	MS.gene016469	--	K17873 11-oxo-beta-amyrin 30-oxidase [EC:1.14.14.115] | (GenBank) cytochrome P450 family 72 protein (A)	--	11-oxo-beta-amyrin 30-oxidase-like [Medicago truncatula]	C7263_MEDTR RecName: Full=11-oxo-beta-amyrin 30-oxidase; EC=1.14.14.115 {ECO:0000269|PubMed:22128119}; AltName: Full=Cytochrome P450 72A63;	Q2MJ17_MEDTR SubName: Full=Cytochrome P450 monooxygenase CYP72A65 {ECO:0000313|EMBL:ABC59079.1}; SubName: Full=Putative 11-oxo-beta-amyrin 30-oxidase {ECO:0000313|EMBL:RHN40417.1}; EC=1.14.14.115 {ECO:0000313|EMBL:RHN40417.1};	Cytochrome P450 CYP4/CYP19/CYP26 subfamilies	GO:0016021,integral component of membrane; GO:0102375,11-oxo-beta-amyrin 30-oxidase activity; GO:0020037,heme binding; GO:0005506,iron ion binding; GO:0016709,oxidoreductase activity, acting on paired donors, with incorporation or reduction of molecular oxygen, NAD(P)H as one donor, and incorporation of one atom of oxygen; GO:1902382,11-oxo-beta-amyrin catabolic process; GO:1902386,glycyrrhetinat…	PF00067.25:Cytochrome P450	--	--	--
MS.gene016629	chr8.2	61581734	61583392	-	MS.gene016629	--	K04506 E3 ubiquitin-protein ligase SIAH1 [EC:2.3.2.27] | (GenBank) ubiquitin ligase SINAT3 (A)	ko04120: Ubiquitin mediated proteolysis	E3 ubiquitin-protein ligase DIS1 [Medicago truncatula]	DIS1_ORYSJ RecName: Full=E3 ubiquitin-protein ligase DIS1 {ECO:0000305}; EC=2.3.2.27 {ECO:0000269|PubMed:21719639}; AltName: Full=Drought-induced SINA protein 1 {ECO:0000303|PubMed:21719639}; Short=OsDIS1 {ECO:0000303|PubMed:21719639}; AltName: Full=RING-type E3 ubiquitin transferase DIS1 {ECO:0000305};	A8W465_MEDTR RecName: Full=RING-type E3 ubiquitin transferase {ECO:0000256|ARBA:ARBA00012483}; EC=2.3.2.27 {ECO:0000256|ARBA:ARBA00012483};	Zn finger protein	GO:0005737,cytoplasm; GO:0005634,nucleus; GO:0061630,ubiquitin protein ligase activity; GO:0008270,zinc ion binding; GO:0080148,negative regulation of response to water deprivation; GO:0006511,ubiquitin-dependent protein catabolic process; GO:0003674,molecular_function; GO:0003824,catalytic activity; GO:0004842,ubiquitin-protein transferase activity; GO:0016740,transferase activity; GO:0019787,ub…	PF03145.19:Seven in absentia protein family	--	--	--
MS.gene016641	chr8.2	61732229	61734012	-	MS.gene016641	--	K17098 annexin D | (GenBank) annexin D8 (A)	--	annexin D4 [Medicago truncatula]	ANXD4_ARATH RecName: Full=Annexin D4; AltName: Full=AnnAt4;	G7LF83_MEDTR SubName: Full=Annexin D8 {ECO:0000313|EMBL:AET02251.1}; SubName: Full=Putative annexin {ECO:0000313|EMBL:RHN40237.1};	Annexin	GO:0005794,Golgi apparatus; GO:0009506,plasmodesma; GO:0005509,calcium ion binding; GO:0005544,calcium-dependent phospholipid binding; GO:0003729,mRNA binding; GO:0009737,response to abscisic acid; GO:0009409,response to cold; GO:0009408,response to heat; GO:0006970,response to osmotic stress; GO:0009651,response to salt stress; GO:0009414,response to water deprivation; GO:0003674,molecular_funct…	PF00191.23:Annexin	--	--	--
MS.gene016682	chr8.1	66207285	66208724	+	MS.gene016682	--	--	--	uncharacterized protein LOC25501049 [Medicago truncatula]	--	G8A1T1_MEDTR SubName: Full=Uncharacterized protein {ECO:0000313|EMBL:KEH19076.1, ECO:0000313|EnsemblPlants:KEH19076};	SAP family cell cycle dependent phosphatase-associated protein	--	--	--	--	--
MS.gene016969	chr5.2	75897584	75907112	+	MS.gene016969	--	--	--	GTPase-activator protein for Rho-like GTPase family protein [Medicago truncatula]	RGAP7_ARATH RecName: Full=Rho GTPase-activating protein 7; AltName: Full=Rho-type GTPase-activating protein 7;	G7K336_MEDTR SubName: Full=GTPase-activator protein for Rho-like GTPase family protein {ECO:0000313|EMBL:AET00208.2}; SubName: Full=Putative Rho GTPase activation protein {ECO:0000313|EMBL:RHN57563.1};	Rho-GTPase activating protein	GO:0009535,chloroplast thylakoid membrane; GO:0005737,cytoplasm; GO:0005886,plasma membrane; GO:0005096,GTPase activator activity; GO:0009920,cell plate formation involved in plant-type cell wall biogenesis; GO:0007165,signal transduction; GO:0003674,molecular_function; GO:0008047,enzyme activator activity; GO:0030234,enzyme regulator activity; GO:0030695,GTPase regulator activity; GO:0060589,nuc…	PF00620.30:RhoGAP domain	--	--	--
MS.gene017141	chr5.3	73882793	73884223	-	MS.gene017141	--	K07562 60S ribosomal export protein NMD3 | (GenBank) nonsense-mediated mRNA decay NMD3 family protein (A)	ko03008: Ribosome biogenesis in eukaryotes; ko03013: Nucleocytoplasmic transport	60S ribosomal export protein NMD3 [Medicago truncatula]	--	G7K3E7_MEDTR RecName: Full=60S ribosomal export protein NMD3 {ECO:0000256|ARBA:ARBA00017035, ECO:0000256|RuleBase:RU364108};	NMD protein affecting ribosome stability and mRNA decay	GO:0005737,cytoplasm; GO:0005634,nucleus; GO:0043023,ribosomal large subunit binding; GO:0015031,protein transport; GO:0000055,ribosomal large subunit export from nucleus; GO:0003674,molecular_function; GO:0005488,binding; GO:0043021,ribonucleoprotein complex binding; GO:0044877,protein-containing complex binding; GO:0006810,transport; GO:0008104,protein localization; GO:0008150,biological_proces…	PF04981.16:NMD3 family	--	--	--
MS.gene017142	chr5.3	73886881	73891138	+	MS.gene017142	--	--	--	uncharacterized protein LOC11429971 [Medicago truncatula]	--	G7K3E8_MEDTR SubName: Full=Putative major facilitator superfamily domain-containing protein {ECO:0000313|EMBL:RHN57720.1}; SubName: Full=Transmembrane protein, putative {ECO:0000313|EMBL:AET00426.1};	--	GO:0016021,integral component of membrane; GO:0005575,cellular_component; GO:0016020,membrane; GO:0031224,intrinsic component of membrane; GO:0110165,cellular anatomical entity	--	--	--	--
MS.gene017157	chr5.3	74042928	74049141	-	MS.gene017157	--	K02335 DNA polymerase I [EC:2.7.7.7] | (GenBank) PolI-like B DNA polymerase (A)	ko03030: DNA replication; ko03410: Base excision repair; ko03420: Nucleotide excision repair; ko03440: Homologous recombination	DNA polymerase I A, chloroplastic/mitochondrial [Medicago truncatula]	POLIA_ARATH RecName: Full=DNA polymerase I A, chloroplastic/mitochondrial; EC=2.7.7.7; AltName: Full=DNA polymerase PolI-like B; Short=AtPolI-like A; AltName: Full=Polymerase gamma 2; Short=POLGAMMA2; Flags: Precursor;	G7K3G7_MEDTR SubName: Full=PolI-like B DNA polymerase {ECO:0000313|EMBL:AET00445.1}; SubName: Full=Putative DNA-directed DNA polymerase {ECO:0000313|EMBL:RHN57739.1}; EC=2.7.7.7 {ECO:0000313|EMBL:RHN57739.1};	DNA polymerase theta/eta, DEAD-box superfamily	GO:0009507,chloroplast; GO:0005739,mitochondrion; GO:0008408,3'-5' exonuclease activity; GO:0003677,DNA binding; GO:0003887,DNA-directed DNA polymerase activity; GO:0006302,double-strand break repair; GO:0006264,mitochondrial DNA replication; GO:0033259,plastid DNA replication; GO:0003674,molecular_function; GO:0003824,catalytic activity; GO:0004518,nuclease activity; GO:0004527,exonuclease activ…	PF00476.23:DNA polymerase family A	--	--	--
MS.gene017225	chr5.3	60043180	60045019	-	MS.gene017225	--	K20628 expansin | (GenBank) expansin A10 (A)	--	expansin-A8 [Medicago truncatula]	EXPA8_ARATH RecName: Full=Expansin-A8; Short=AtEXPA8; AltName: Full=Alpha-expansin-8; Short=At-EXP8; Short=AtEx8; AltName: Full=Ath-ExpAlpha-1.11; Flags: Precursor;	G7K0S9_MEDTR RecName: Full=Expansin {ECO:0000256|RuleBase:RU365023};	--	GO:0005576,extracellular region; GO:0016020,membrane; GO:0009664,plant-type cell wall organization; GO:0009635,response to herbicide; GO:0006949,syncytium formation; GO:0008150,biological_process; GO:0009987,cellular process; GO:0016043,cellular component organization; GO:0045229,external encapsulating structure organization; GO:0071554,cell wall organization or biogenesis; GO:0071555,cell wall o…	PF01357.24:Expansin C-terminal domain	--	--	--
MS.gene017519	57641	37683	44885	+	MS.gene017519	--	K08518 syntaxin-binding protein 5 | (GenBank) nucleotide-binding protein (A)	--	uncharacterized protein LOC25501589 [Medicago truncatula]	--	A0A072TSJ0_MEDTR SubName: Full=Putative transcription factor WD40-like family {ECO:0000313|EMBL:RHN41849.1}; SubName: Full=Transducin/WD40 repeat protein {ECO:0000313|EMBL:KEH20352.1};	Tomosyn and related SNARE-interacting proteins	GO:0005737,cytoplasm; GO:0005886,plasma membrane; GO:0005096,GTPase activator activity; GO:0045159,myosin II binding; GO:0019905,syntaxin binding; GO:0017157,regulation of exocytosis; GO:0003674,molecular_function; GO:0008047,enzyme activator activity; GO:0030234,enzyme regulator activity; GO:0030695,GTPase regulator activity; GO:0060589,nucleoside-triphosphatase regulator activity; GO:0098772,mo…	PF12894.10:Anaphase-promoting complex subunit 4 WD40 domain	--	--	--
MS.gene017897	chr7.1	15542428	15549577	+	MS.gene017897	--	K01408 insulysin [EC:3.4.24.56] | (GenBank) insulin-degrading enzyme (A)	--	insulin-degrading enzyme [Medicago truncatula]	IDE1_ARATH RecName: Full=Insulin-degrading enzyme-like 1, peroxisomal; EC=3.4.24.-; AltName: Full=Insulysin-like 1; AltName: Full=Peroxisomal M16 protease; AltName: Full=Zinc-metallopeptidase;	A0A072UCQ9_MEDTR SubName: Full=Insulin-degrading enzyme {ECO:0000313|EMBL:KEH23640.1};	N-arginine dibasic convertase NRD1 and related Zn2+-dependent endopeptidases, insulinase superfamily	GO:0005829,cytosol; GO:0005739,mitochondrion; GO:0005777,peroxisome; GO:0046872,metal ion binding; GO:0004222,metalloendopeptidase activity; GO:0043171,peptide catabolic process; GO:0051603,proteolysis involved in protein catabolic process; GO:0003674,molecular_function; GO:0005488,binding; GO:0043167,ion binding; GO:0043169,cation binding; GO:0003824,catalytic activity; GO:0004175,endopeptidase …	PF00675.23:Insulinase (Peptidase family M16)	--	--	--
MS.gene018168	42576	6095	8202	+	MS.gene018168	--	K23877 xyloglucan O-acetyltransferase | (GenBank) Pmr5/Cas1p GDSL/SGNH-like acyl-esterase family protein (A)	--	protein trichome birefringence-like 19 [Medicago truncatula]	TBL20_ARATH RecName: Full=Protein trichome birefringence-like 20;	A0A072U692_MEDTR SubName: Full=Pmr5/Cas1p GDSL/SGNH-like acyl-esterase family protein {ECO:0000313|EMBL:KEH25274.1}; SubName: Full=Putative PMR5 domain, PC-Esterase {ECO:0000313|EMBL:RHN50370.1};	--	GO:0005794,Golgi apparatus; GO:0016021,integral component of membrane; GO:0016413,O-acetyltransferase activity; GO:0003674,molecular_function; GO:0003824,catalytic activity; GO:0008374,O-acyltransferase activity; GO:0016407,acetyltransferase activity; GO:0016740,transferase activity; GO:0016746,acyltransferase activity; GO:0016747,acyltransferase activity, transferring groups other than amino-acy…	PF13839.9:GDSL/SGNH-like Acyl-Esterase family found in Pmr5 and Cas1p	--	--	--
MS.gene018169	42576	8576	15412	-	MS.gene018169	--	--	--	rab GTPase-binding effector protein 1 [Medicago truncatula]	--	A0A072U815_MEDTR SubName: Full=Transmembrane protein, putative {ECO:0000313|EMBL:KEH25273.1};	--	GO:0016021,integral component of membrane; GO:0005575,cellular_component; GO:0016020,membrane; GO:0031224,intrinsic component of membrane; GO:0110165,cellular anatomical entity	PF09787.12:Golgin subfamily A member 5	--	--	--
MS.gene018305	chr6.2	10448772	10451257	-	MS.gene018305	--	--	--	disease resistance protein (TIR-NBS-LRR class) [Medicago truncatula]	RPV1_VITRO RecName: Full=Disease resistance protein RPV1 {ECO:0000305}; AltName: Full=NAD(+) hydrolase RPV1; EC=3.2.2.6 {ECO:0000305|PubMed:31439792}; AltName: Full=Resistance to Plasmopara viticola protein {ECO:0000303|PubMed:24033846}; Short=MrRVP1 {ECO:0000303|PubMed:24033846};	A0A072U5Z1_MEDTR SubName: Full=Disease resistance protein (TIR-NBS-LRR class) {ECO:0000313|EMBL:KEH25092.1};	--	GO:0005737,cytoplasm; GO:0005634,nucleus; GO:0043531,ADP binding; GO:0050135,NAD(P)+ nucleosidase activity; GO:0061809,NAD+ nucleotidase, cyclic ADP-ribose generating; GO:0042803,protein homodimerization activity; GO:0050832,defense response to fungus; GO:0043068,positive regulation of programmed cell death; GO:0007165,signal transduction; GO:0000166,nucleotide binding; GO:0003674,molecular_funct…	PF12799.10:Leucine Rich repeats (2 copies)	--	--	--
MS.gene018370	chr8.2	5361710	5372664	+	MS.gene018370	--	K00901 diacylglycerol kinase (ATP) [EC:2.7.1.107] | (GenBank) diacylglycerol kinase domain protein (A)	ko00561: Glycerolipid metabolism; ko00564: Glycerophospholipid metabolism; ko01100: Metabolic pathways; ko01110: Biosynthesis of secondary metabolites; ko04070: Phosphatidylinositol signaling system	diacylglycerol kinase 7 [Medicago truncatula]	DGK7_ARATH RecName: Full=Diacylglycerol kinase 7; Short=AtDGK7; Short=DAG kinase 7; EC=2.7.1.107; AltName: Full=Diglyceride kinase 7; Short=DGK 7;	G7JD57_MEDTR RecName: Full=diacylglycerol kinase {ECO:0000256|PIRNR:PIRNR030829}; EC=2.7.1.107 {ECO:0000256|PIRNR:PIRNR030829};	Diacylglycerol kinase	GO:0005524,ATP binding; GO:0004143,diacylglycerol kinase activity; GO:0003951,NAD+ kinase activity; GO:0006952,defense response; GO:0048366,leaf development; GO:0016310,phosphorylation; GO:0007205,protein kinase C-activating G protein-coupled receptor signaling pathway; GO:0048364,root development; GO:0000166,nucleotide binding; GO:0003674,molecular_function; GO:0005488,binding; GO:0017076,purine…	PF00609.22:Diacylglycerol kinase accessory domain	--	--	--
MS.gene01852	chr2.2	63172103	63173359	-	MS.gene01852	--	K22683 aspartyl protease family protein [EC:3.4.23.-] | (GenBank) aspartic protease in GUARD CELL-like protein (A)	--	probable aspartic proteinase GIP2 [Medicago truncatula]	GIP2_NICBE RecName: Full=Probable aspartic proteinase GIP2 {ECO:0000305}; EC=3.4.23.- {ECO:0000305}; AltName: Full=Glucanase inhibitor protein 2 {ECO:0000303|PubMed:28082413}; Short=NbGIP2 {ECO:0000303|PubMed:28082413}; Flags: Precursor;	A0A072V423_MEDTR SubName: Full=Eukaryotic aspartyl protease family protein {ECO:0000313|EMBL:KEH36774.1};	Aspartyl protease	GO:0048046,apoplast; GO:0004190,aspartic-type endopeptidase activity; GO:0006952,defense response; GO:0006508,proteolysis; GO:0003674,molecular_function; GO:0003824,catalytic activity; GO:0004175,endopeptidase activity; GO:0008233,peptidase activity; GO:0016787,hydrolase activity; GO:0070001,aspartic-type peptidase activity; GO:0140096,catalytic activity, acting on a protein; GO:0006950,response …	PF14541.9:Xylanase inhibitor C-terminal	--	--	--
MS.gene018554	chr7.4	10274318	10276526	-	MS.gene018554	--	K07901 Ras-related protein Rab-8A | (GenBank) RAB GTPase-like protein A5B (A)	ko04144: Endocytosis	ras-related protein RABE1a [Medicago truncatula]	RAE1A_ARATH RecName: Full=Ras-related protein RABE1a; Short=AtRABE1a; AltName: Full=Ras-related protein Rab8B; Short=AtRab8B;	G7L0L9_MEDTR SubName: Full=Putative small monomeric GTPase {ECO:0000313|EMBL:RHN48371.1}; EC=3.6.5.2 {ECO:0000313|EMBL:RHN48371.1}; SubName: Full=RAB GTPase-like protein A5B {ECO:0000313|EMBL:AES81734.1};	GTP-binding protein SEC4, small G protein superfamily, and related Ras family GTP-binding proteins	GO:0000139,Golgi membrane; GO:0043231,intracellular membrane-bounded organelle; GO:0005886,plasma membrane; GO:0005525,GTP binding; GO:0003924,GTPase activity; GO:0009306,protein secretion; GO:0017157,regulation of exocytosis; GO:0006904,vesicle docking involved in exocytosis; GO:0000166,nucleotide binding; GO:0003674,molecular_function; GO:0005488,binding; GO:0017076,purine nucleotide binding; G…	PF00071.25:Ras family	--	--	--
MS.gene018570	chr7.1	7040903	7049320	+	MS.gene018570	--	--	--	cation/H+ exchanger 3 [Medicago truncatula]	CHX20_ARATH RecName: Full=Cation/H(+) antiporter 20; AltName: Full=Protein CATION/H+ EXCHANGER 20; Short=AtCHX20;	G7KZM7_MEDTR SubName: Full=Cation/H+ exchanger 3 {ECO:0000313|EMBL:AES81712.2};	Predicted K+/H+-antiporter	GO:0012505,endomembrane system; GO:0005783,endoplasmic reticulum; GO:0016021,integral component of membrane; GO:0015299,solute:proton antiporter activity; GO:0030007,cellular potassium ion homeostasis; GO:0006813,potassium ion transport; GO:0006623,protein targeting to vacuole; GO:0006885,regulation of pH; GO:0030104,water homeostasis; GO:0003674,molecular_function; GO:0005215,transporter activit…	PF00999.24:Sodium/hydrogen exchanger family	--	--	--
MS.gene018630	chr7.1	9997098	10004982	+	MS.gene018630	--	K05681 ATP-binding cassette, subfamily G (WHITE), member 2 | (GenBank) white-brown-complex ABC transporter family protein (A)	ko02010: ABC transporters	pleiotropic drug resistance protein 1 isoform X1 [Medicago truncatula]	PDR1_TOBAC RecName: Full=Pleiotropic drug resistance protein 1; AltName: Full=NtPDR1;	G7KYF6_MEDTR SubName: Full=Drug resistance transporter-like ABC domain protein {ECO:0000313|EMBL:AES81617.2}; SubName: Full=Putative iron-chelate-transporting ATPase {ECO:0000313|EMBL:RHN48293.1}; EC=3.6.3.34 {ECO:0000313|EMBL:RHN48293.1};	Pleiotropic drug resistance proteins (PDR1-15), ABC superfamily	GO:0016021,integral component of membrane; GO:0140359,ABC-type transporter activity; GO:0005524,ATP binding; GO:0003674,molecular_function; GO:0005215,transporter activity; GO:0015399,primary active transmembrane transporter activity; GO:0022804,active transmembrane transporter activity; GO:0022857,transmembrane transporter activity; GO:0042626,ATPase-coupled transmembrane transporter activity; G…	PF01061.27:ABC-2 type transporter	--	--	--
MS.gene018651	chr7.1	10333432	10334447	+	MS.gene018651	--	K02894 large subunit ribosomal protein L23e | (GenBank) 60S ribosomal L23-like protein (A)	ko03010: Ribosome	PREDICTED: 60S ribosomal protein L23 [Fragaria vesca subsp. vesca]	RL23_ARATH RecName: Full=60S ribosomal protein L23; AltName: Full=Protein EMBRYO DEFECTIVE 2171;	M5WP13_PRUPE SubName: Full=Uncharacterized protein {ECO:0000313|EMBL:EMJ08555.1};	60S ribosomal protein L14/L17/L23	GO:0005829,cytosol; GO:0022625,cytosolic large ribosomal subunit; GO:0005783,endoplasmic reticulum; GO:0005576,extracellular region; GO:0005730,nucleolus; GO:0070180,large ribosomal subunit rRNA binding; GO:0003729,mRNA binding; GO:0003735,structural constituent of ribosome; GO:0006412,translation; GO:0003674,molecular_function; GO:0003676,nucleic acid binding; GO:0003723,RNA binding; GO:0005488,…	PF00238.22:Ribosomal protein L14p/L23e	--	--	--
MS.gene018762	chr7.1	11552370	11563266	-	MS.gene018762	--	K06062 histone acetyltransferase [EC:2.3.1.48] | (GenBank) histone acetyltransferase GCN5 (A)	ko03250: Viral life cycle - HIV-1	histone acetyltransferase GCN5 [Medicago truncatula]	GCN5_ARATH RecName: Full=Histone acetyltransferase GCN5 {ECO:0000303|PubMed:11266554, ECO:0000303|PubMed:12615937}; Short=AtGCN5 {ECO:0000303|PubMed:11266554, ECO:0000303|PubMed:12615937}; EC=2.3.1.48 {ECO:0000255|PROSITE-ProRule:PRU00532}; AltName: Full=BIG TOP protein {ECO:0000303|PubMed:16763149};	A0A072U411_MEDTR RecName: Full=Histone acetyltransferase {ECO:0000256|ARBA:ARBA00013184}; EC=2.3.1.48 {ECO:0000256|ARBA:ARBA00013184};	Histone acetyltransferase SAGA/ADA, catalytic subunit PCAF/GCN5 and related proteins	GO:0000123,histone acetyltransferase complex; GO:0005634,nucleus; GO:0016407,acetyltransferase activity; GO:0003677,DNA binding; GO:0010484,H3 histone acetyltransferase activity; GO:0004402,histone acetyltransferase activity; GO:0006338,chromatin remodeling; GO:0009908,flower development; GO:0016573,histone acetylation; GO:0043966,histone H3 acetylation; GO:0044154,histone H3-K14 acetylation; GO:…	PF00439.28:Bromodomain	GNAT	TR	GNAT
MS.gene01880	chr2.2	62763285	62766651	-	MS.gene01880	--	--	--	tobamovirus multiplication protein 1 [Medicago truncatula]	TOM1_TOBAC RecName: Full=Tobamovirus multiplication protein 1; Short=NtTOM1;	A0A072V498_MEDTR SubName: Full=Tobamovirus multiplication-like protein {ECO:0000313|EMBL:KEH36829.1};	--	GO:0016021,integral component of membrane; GO:0009705,plant-type vacuole membrane; GO:0046786,viral replication complex formation and maintenance; GO:0008150,biological_process; GO:0016032,viral process; GO:0019058,viral life cycle; GO:0019079,viral genome replication; GO:0005575,cellular_component; GO:0016020,membrane; GO:0031224,intrinsic component of membrane; GO:0110165,cellular anatomical en…	PF06454.14:THH1/TOM1/TOM3 domain	--	--	--
MS.gene018854	chr1.2	37328864	37330852	-	MS.gene018854	--	--	--	stress up-regulated Nod 19 protein [Medicago truncatula]	--	A0A072VJI3_MEDTR SubName: Full=Stress up-regulated Nod 19 protein {ECO:0000313|EMBL:KEH41598.1};	--	--	PF07712.15:Stress up-regulated Nod 19	--	--	--
MS.gene019124	chr3.3	35402397	35406083	+	MS.gene019124	--	K16297 serine carboxypeptidase-like clade II [EC:3.4.16.-] | (GenBank) serine carboxypeptidase-like protein (A)	--	serine carboxypeptidase-like 45 [Medicago truncatula]	SCP45_ARATH RecName: Full=Serine carboxypeptidase-like 45; EC=3.4.16.-; Flags: Precursor;	A0A072UTV7_MEDTR RecName: Full=Carboxypeptidase {ECO:0000256|RuleBase:RU361156}; EC=3.4.16.- {ECO:0000256|RuleBase:RU361156};	Serine carboxypeptidases (lysosomal cathepsin A)	GO:0005576,extracellular region; GO:0009505,plant-type cell wall; GO:0009506,plasmodesma; GO:0004185,serine-type carboxypeptidase activity; GO:0006508,proteolysis; GO:0003674,molecular_function; GO:0003824,catalytic activity; GO:0004180,carboxypeptidase activity; GO:0008233,peptidase activity; GO:0008236,serine-type peptidase activity; GO:0008238,exopeptidase activity; GO:0016787,hydrolase activi…	PF00450.25:Serine carboxypeptidase	--	--	--
MS.gene019306	chr5.4	4646135	4648359	+	MS.gene019306	--	--	--	putative pre-16S rRNA nuclease [Medicago truncatula]	--	I3T4R7_MEDTR SubName: Full=Putative pre-16S rRNA nuclease, ribonuclease H-like domain-containing protein {ECO:0000313|EMBL:RHN53592.1};	--	GO:0006364,rRNA processing; GO:0006139,nucleobase-containing compound metabolic process; GO:0006396,RNA processing; GO:0006725,cellular aromatic compound metabolic process; GO:0006807,nitrogen compound metabolic process; GO:0008150,biological_process; GO:0008152,metabolic process; GO:0009987,cellular process; GO:0010467,gene expression; GO:0016070,RNA metabolic process; GO:0016072,rRNA metabolic …	PF03652.18:Holliday junction resolvase	--	--	--
MS.gene019497	chr8.1	69675928	69676464	-	MS.gene019497	--	--	--	BON1-associated protein 2 [Medicago truncatula]	BAP2_ARATH RecName: Full=BON1-associated protein 2; AltName: Full=Protein BON1-ASSOCIATED PROTEIN 1-LIKE;	A0A072TNG6_MEDTR SubName: Full=C2 domain protein {ECO:0000313|EMBL:KEH18937.1}; SubName: Full=Putative C2 domain-containing protein {ECO:0000313|EMBL:RHN40021.1};	--	GO:0016020,membrane; GO:0006952,defense response; GO:0006950,response to stress; GO:0008150,biological_process; GO:0050896,response to stimulus; GO:0005575,cellular_component; GO:0110165,cellular anatomical entity	PF00168.33:C2 domain	--	--	--
MS.gene019498	chr8.1	69680404	69680937	-	MS.gene019498	--	--	--	BON1-associated protein 2 [Medicago truncatula]	BAP2_ARATH RecName: Full=BON1-associated protein 2; AltName: Full=Protein BON1-ASSOCIATED PROTEIN 1-LIKE;	I3SZG8_MEDTR SubName: Full=BON1-associated-like protein {ECO:0000313|EMBL:KEH18934.1};	--	GO:0016020,membrane; GO:0006952,defense response; GO:0006950,response to stress; GO:0008150,biological_process; GO:0050896,response to stimulus; GO:0005575,cellular_component; GO:0110165,cellular anatomical entity	PF00168.33:C2 domain	--	--	--
MS.gene019678	chr8.1	72867878	72870231	+	MS.gene019678	--	K24725 angio-associated migratory cell protein | (GenBank) vegetative incompatibility HET-E-like protein (A)	--	zinc finger CCCH domain-containing protein 48 [Medicago truncatula]	C3H17_ORYSJ RecName: Full=Zinc finger CCCH domain-containing protein 17; Short=OsC3H17;	A0A072TN24_MEDTR SubName: Full=F-box and WD40 domain protein, putative {ECO:0000313|EMBL:KEH18812.1}; SubName: Full=Putative transcription factor C3H family {ECO:0000313|EMBL:RHN39855.1};	Cdc4 and related F-box and WD-40 proteins	GO:0032040,small-subunit processome; GO:0003677,DNA binding; GO:0046872,metal ion binding; GO:0030515,snoRNA binding; GO:0034511,U3 snoRNA binding; GO:0006364,rRNA processing; GO:0003674,molecular_function; GO:0003676,nucleic acid binding; GO:0005488,binding; GO:0097159,organic cyclic compound binding; GO:1901363,heterocyclic compound binding; GO:0043167,ion binding; GO:0043169,cation binding; GO…	PF00400.35:WD domain, G-beta repeat	--	--	--
MS.gene019885	chr6.2	25019557	25025413	+	MS.gene019885	--	K01919 glutamate--cysteine ligase [EC:6.3.2.2] | (GenBank) glutamate-cysteine ligase B (A)	ko00270: Cysteine and methionine metabolism; ko00480: Glutathione metabolism; ko01100: Metabolic pathways; ko01240: Biosynthesis of cofactors	glutamate-cysteine ligase [Caragana korshinskii]	GSH1_MEDTR RecName: Full=Glutamate--cysteine ligase, chloroplastic; EC=6.3.2.2; AltName: Full=Gamma-ECS; Short=GCS; AltName: Full=Gamma-glutamylcysteine synthetase; Flags: Precursor;	A0A411D308_9FABA RecName: Full=Glutamate--cysteine ligase {ECO:0000256|PIRNR:PIRNR017901}; EC=6.3.2.2 {ECO:0000256|PIRNR:PIRNR017901};	--	GO:0009507,chloroplast; GO:0005524,ATP binding; GO:0004357,glutamate-cysteine ligase activity; GO:0006750,glutathione biosynthetic process; GO:0000166,nucleotide binding; GO:0003674,molecular_function; GO:0005488,binding; GO:0017076,purine nucleotide binding; GO:0030554,adenyl nucleotide binding; GO:0032553,ribonucleotide binding; GO:0032555,purine ribonucleotide binding; GO:0032559,adenyl ribonu…	PF04107.16:Glutamate-cysteine ligase family 2(GCS2)	--	--	--
MS.gene019887	chr6.1	14340418	14346983	+	MS.gene019887	--	K05666 ATP-binding cassette, subfamily C (CFTR/MRP), member 2 | (GenBank) ABC transporter-like family-protein (A)	ko02010: ABC transporters	ABC transporter C family member 10 isoform X2 [Medicago truncatula]	AB10C_ARATH RecName: Full=ABC transporter C family member 10; Short=ABC transporter ABCC.10; Short=AtABCC10; EC=7.6.2.2; AltName: Full=ATP-energized glutathione S-conjugate pump 14; AltName: Full=Glutathione S-conjugate-transporting ATPase 14; AltName: Full=Multidrug resistance-associated protein 14;	A0A072U9L8_MEDTR RecName: Full=ABC-type xenobiotic transporter {ECO:0000256|ARBA:ARBA00012191}; EC=7.6.2.2 {ECO:0000256|ARBA:ARBA00012191};	Multidrug resistance-associated protein/mitoxantrone resistance protein, ABC superfamily	GO:0005829,cytosol; GO:0016021,integral component of membrane; GO:0016020,membrane; GO:0000325,plant-type vacuole; GO:0008559,ABC-type xenobiotic transporter activity; GO:0005524,ATP binding; GO:0042626,ATPase-coupled transmembrane transporter activity; GO:0055085,transmembrane transport; GO:0003674,molecular_function; GO:0005215,transporter activity; GO:0015399,primary active transmembrane trans…	PF00005.30:ABC transporter	--	--	--
MS.gene01998	chr2.2	59339276	59351962	-	MS.gene01998	--	K20299 vacuolar protein sorting-associated protein 53 | (GenBank) vacuolar sorting-associated-like protein (A)	--	vacuolar protein sorting-associated protein 53 A isoform X1 [Medicago truncatula]	VP53A_ARATH RecName: Full=Vacuolar protein sorting-associated protein 53 A; Short=AtVPS53; AltName: Full=Protein HEAT-INTOLERANT 1;	G7IFQ6_MEDTR SubName: Full=Putative vps53-like protein {ECO:0000313|EMBL:RHN72762.1}; SubName: Full=Vacuolar sorting-associated-like protein {ECO:0000313|EMBL:AES64657.2};	Late Golgi protein sorting complex, subunit Vps53	GO:0005829,cytosol; GO:0010008,endosome membrane; GO:0000938,GARP complex; GO:0000139,Golgi membrane; GO:0005739,mitochondrion; GO:0010286,heat acclimation; GO:0007009,plasma membrane organization; GO:0015031,protein transport; GO:0009408,response to heat; GO:0006970,response to osmotic stress; GO:0042147,retrograde transport, endosome to Golgi; GO:0006890,retrograde vesicle-mediated transport, G…	PF04100.15:Vps53-like, N-terminal	--	--	--
MS.gene020027	chr8.3	76401833	76402163	-	MS.gene020027	--	--	--	Defensin-like protein [Medicago truncatula]	DEF19_ARATH RecName: Full=Defensin-like protein 19; AltName: Full=Defensin AMP1 protein; AltName: Full=Low-molecular-weight cysteine-rich protein 78; Short=Protein LCR78; AltName: Full=Plant defensin 1.4; Flags: Precursor;	A0A072TL50_MEDTR SubName: Full=Defensin-like protein {ECO:0000313|EMBL:KEH18157.1}; SubName: Full=Putative defensin, plant {ECO:0000313|EMBL:RHN39050.1};	--	GO:0005576,extracellular region; GO:0006952,defense response; GO:0050832,defense response to fungus; GO:0031640,killing of cells of another organism; GO:0006950,response to stress; GO:0008150,biological_process; GO:0050896,response to stimulus; GO:0009605,response to external stimulus; GO:0009607,response to biotic stimulus; GO:0009620,response to fungus; GO:0043207,response to external biotic st…	PF00304.23:Gamma-thionin family	--	--	--
MS.gene020065	chr8.2	79526630	79527618	-	MS.gene020065	--	K09571 FK506-binding protein 4/5 [EC:5.2.1.8] | (GenBank) FKBP-type peptidyl-prolyl cis-trans isomerase (A)	--	FKBP-type peptidyl-prolyl cis-trans isomerase [Medicago truncatula]	--	G7LCH1_MEDTR RecName: Full=Peptidylprolyl isomerase {ECO:0000256|PROSITE-ProRule:PRU00277}; EC=5.2.1.8 {ECO:0000256|PROSITE-ProRule:PRU00277};	--	GO:0005737,cytoplasm; GO:0003755,peptidyl-prolyl cis-trans isomerase activity; GO:0061077,chaperone-mediated protein folding; GO:0000413,protein peptidyl-prolyl isomerization; GO:0003674,molecular_function; GO:0003824,catalytic activity; GO:0016853,isomerase activity; GO:0016859,cis-trans isomerase activity; GO:0140096,catalytic activity, acting on a protein; GO:0006457,protein folding; GO:000815…	PF12663.10:Protein of unknown function (DUF3788)	--	--	--
MS.gene020267	chr7.4	17203775	17204102	-	MS.gene020267	--	--	--	uncharacterized protein LOC25499034 [Medicago truncatula]	--	A0A072U2L5_MEDTR SubName: Full=Ozone-responsive stress-like protein {ECO:0000313|EMBL:KEH23651.1};	--	--	PF06592.16:Protein of unknown function (DUF1138)	--	--	--
MS.gene020362	chr7.2	13558710	13559767	+	MS.gene020362	--	--	--	uncharacterized protein LOC25499254 [Medicago truncatula]	--	I3S8G2_MEDTR SubName: Full=Uncharacterized protein {ECO:0000313|EMBL:AFK36554.1, ECO:0000313|EnsemblPlants:KEH23918};	--	GO:0005730,nucleolus; GO:0000462,maturation of SSU-rRNA from tricistronic rRNA transcript (SSU-rRNA, 5.8S rRNA, LSU-rRNA); GO:0006139,nucleobase-containing compound metabolic process; GO:0006364,rRNA processing; GO:0006396,RNA processing; GO:0006725,cellular aromatic compound metabolic process; GO:0006807,nitrogen compound metabolic process; GO:0008150,biological_process; GO:0008152,metabolic pro…	PF15375.9:Domain of unknown function (DUF4602)	--	--	--
MS.gene020391	chr7.2	13167916	13171470	-	MS.gene020391	--	K05941 glutathione gamma-glutamylcysteinyltransferase [EC:2.3.2.15] K25587 glutathione-S-conjugate glycine hydrolase [EC:3.4.17.25] | (GenBank) glutathione gamma-glutamylcysteinyltransferase (A)	--	glutathione gamma-glutamylcysteinyltransferase 3 isoform X1 [Medicago truncatula]	PCS3_LOTJA RecName: Full=Glutathione gamma-glutamylcysteinyltransferase 3; EC=2.3.2.15; AltName: Full=LjPCS3-7N; AltName: Full=Phytochelatin synthase 3;	A0A072U2N3_MEDTR RecName: Full=Glutathione gamma-glutamylcysteinyltransferase {ECO:0000256|ARBA:ARBA00012468}; EC=2.3.2.15 {ECO:0000256|ARBA:ARBA00012468};	Phytochelatin synthase	GO:0016756,glutathione gamma-glutamylcysteinyltransferase activity; GO:0046872,metal ion binding; GO:0046938,phytochelatin biosynthetic process; GO:0010038,response to metal ion; GO:0003674,molecular_function; GO:0003824,catalytic activity; GO:0016740,transferase activity; GO:0016746,acyltransferase activity; GO:0016755,aminoacyltransferase activity; GO:0140096,catalytic activity, acting on a pro…	PF09328.13:Domain of unknown function (DUF1984)	--	--	--
MS.gene020394	chr7.2	13146365	13151768	-	MS.gene020394	--	K21843 tetratricopeptide repeat protein 7 | (GenBank) TPR 7B-like protein (A)	--	protein NPGR2 [Medicago truncatula]	NPGR2_ARATH RecName: Full=Protein NPGR2 {ECO:0000303|PubMed:12928497}; AltName: Full=NO POLLEN GERMINATION RELATED 2 {ECO:0000303|PubMed:12928497};	A0A072U4B1_MEDTR SubName: Full=Putative tetratricopeptide-like helical domain-containing protein {ECO:0000313|EMBL:RHN48235.1}; SubName: Full=TPR 7B-like protein {ECO:0000313|EMBL:KEH23953.1};	Predicted calmodulin-binding protein	GO:0031234,extrinsic component of cytoplasmic side of plasma membrane; GO:0098857,membrane microdomain; GO:0005886,plasma membrane; GO:0005516,calmodulin binding; GO:0003674,molecular_function; GO:0005488,binding; GO:0005515,protein binding; GO:0005575,cellular_component; GO:0009898,cytoplasmic side of plasma membrane; GO:0016020,membrane; GO:0019897,extrinsic component of plasma membrane; GO:001…	PF07719.20:Tetratricopeptide repeat	--	--	--
MS.gene020400	51443	50620	54276	-	MS.gene020400	--	--	--	transmembrane protein 147 [Medicago truncatula]	--	G7J5Q0_MEDTR RecName: Full=Transmembrane protein 147 {ECO:0000256|ARBA:ARBA00014538};	Predicted membrane protein	GO:0005789,endoplasmic reticulum membrane; GO:0016021,integral component of membrane; GO:0005886,plasma membrane; GO:0005575,cellular_component; GO:0005622,intracellular anatomical structure; GO:0005737,cytoplasm; GO:0005783,endoplasmic reticulum; GO:0012505,endomembrane system; GO:0016020,membrane; GO:0031090,organelle membrane; GO:0031984,organelle subcompartment; GO:0042175,nuclear outer membr…	PF09767.12:Predicted membrane protein (DUF2053)	--	--	--
MS.gene020420	chr3.3	82867973	82874338	-	MS.gene020420	--	K11855 ubiquitin carboxyl-terminal hydrolase 36/42 [EC:3.4.19.12] | (GenBank) ubiquitin carboxy-terminal hydrolase (A)	--	ubiquitin carboxyl-terminal hydrolase 16 [Medicago truncatula]	UBP16_ARATH RecName: Full=Ubiquitin carboxyl-terminal hydrolase 16; EC=3.4.19.12; AltName: Full=Deubiquitinating enzyme 16; Short=AtUBP16; AltName: Full=Ubiquitin thioesterase 16; AltName: Full=Ubiquitin-specific-processing protease 16;	G7J555_MEDTR SubName: Full=Putative ubiquitinyl hydrolase 1 {ECO:0000313|EMBL:RHN70208.1}; EC=3.4.19.12 {ECO:0000313|EMBL:RHN70208.1}; SubName: Full=Ubiquitin carboxy-terminal hydrolase {ECO:0000313|EMBL:AES73180.1};	Ubiquitin carboxyl-terminal hydrolase	GO:0005829,cytosol; GO:0016021,integral component of membrane; GO:0005634,nucleus; GO:0004843,cysteine-type deubiquitinase activity; GO:0004197,cysteine-type endopeptidase activity; GO:0046872,metal ion binding; GO:0051301,cell division; GO:0009908,flower development; GO:0048366,leaf development; GO:0016579,protein deubiquitination; GO:1901000,regulation of response to salt stress; GO:0009651,res…	PF00443.32:Ubiquitin carboxyl-terminal hydrolase	--	--	--
MS.gene020425	chr3.3	82808087	82820179	-	MS.gene020425	--	K16296 serine carboxypeptidase-like clade I [EC:3.4.16.-] | (GenBank) 1-O-acylglucose:anthocyanin acyltransferase (A)	--	serine carboxypeptidase-like 12 isoform X1 [Medicago truncatula]	SCP19_ARATH RecName: Full=Serine carboxypeptidase-like 19 {ECO:0000303|PubMed:15908604}; AltName: Full=Protein SINAPOYLGLUCOSE ACCUMULATOR 2 {ECO:0000303|PubMed:11696189}; AltName: Full=Sinapoylglucose--choline O-sinapoyltransferase {ECO:0000303|PubMed:12657648}; Short=SCT {ECO:0000303|PubMed:12657648}; EC=2.3.1.91 {ECO:0000269|PubMed:12657648}; Contains: RecName: Full=Serine carboxypeptidase-lik…	G7J547_MEDTR SubName: Full=1-O-acylglucose:anthocyanin acyltransferase {ECO:0000313|EMBL:AES73172.2}; SubName: Full=Putative peptidase S10, serine carboxypeptidase, alpha/Beta hydrolase {ECO:0000313|EMBL:RHN70203.1};	Serine carboxypeptidases (lysosomal cathepsin A)	GO:0005576,extracellular region; GO:0016747,acyltransferase activity, transferring groups other than amino-acyl groups; GO:0004185,serine-type carboxypeptidase activity; GO:0047202,sinapoylglucose-choline O-sinapoyltransferase activity; GO:0016752,sinapoyltransferase activity; GO:0006508,proteolysis; GO:0019748,secondary metabolic process; GO:0003674,molecular_function; GO:0003824,catalytic activ…	PF00450.25:Serine carboxypeptidase	--	--	--
MS.gene020474	chr4.1	2071110	2077955	-	MS.gene020474	--	K01835 phosphoglucomutase [EC:5.4.2.2] | (GenBank) cytoplasmic phosphoglucomutase (A)	ko00010: Glycolysis / Gluconeogenesis; ko00030: Pentose phosphate pathway; ko00052: Galactose metabolism; ko00230: Purine metabolism; ko00500: Starch and sucrose metabolism; ko00520: Amino sugar and nucleotide sugar metabolism; ko01100: Metabolic pathways; ko01110: Biosynthesis of secondary metabolites; ko01250: Biosynthesis of nucleotide sugars	cytoplasmic phosphoglucomutase [Medicago truncatula]	PGMC_PEA RecName: Full=Phosphoglucomutase, cytoplasmic; Short=PGM; EC=5.4.2.2; AltName: Full=Glucose phosphomutase;	G7L9S8_MEDTR RecName: Full=Phosphoglucomutase (alpha-D-glucose-1,6-bisphosphate-dependent) {ECO:0000256|ARBA:ARBA00012728}; EC=5.4.2.2 {ECO:0000256|ARBA:ARBA00012728};	Phosphoglucomutase	GO:0005737,cytoplasm; GO:0000287,magnesium ion binding; GO:0004614,phosphoglucomutase activity; GO:0006006,glucose metabolic process; GO:0003674,molecular_function; GO:0005488,binding; GO:0043167,ion binding; GO:0043169,cation binding; GO:0046872,metal ion binding; GO:0003824,catalytic activity; GO:0016853,isomerase activity; GO:0016866,intramolecular transferase activity; GO:0016868,intramolecul…	PF02878.19:Phosphoglucomutase/phosphomannomutase, alpha/beta/alpha domain I	--	--	--
MS.gene020524	chr4.1	1577786	1579114	-	MS.gene020524	--	--	--	microtubule-associated protein 70-2 [Medicago truncatula]	MP704_ARATH RecName: Full=Microtubule-associated protein 70-4; Short=AtMAP70-4; AltName: Full=70 kDa microtubule-associated protein 4;	G7LBD9_MEDTR SubName: Full=Microtubule-associated protein 70-1 {ECO:0000313|EMBL:AET05426.2}; SubName: Full=Putative microtubule-associated protein {ECO:0000313|EMBL:RHN43800.1};	--	GO:0005737,cytoplasm; GO:0005874,microtubule; GO:0008017,microtubule binding; GO:0007010,cytoskeleton organization; GO:0003674,molecular_function; GO:0005488,binding; GO:0005515,protein binding; GO:0008092,cytoskeletal protein binding; GO:0015631,tubulin binding; GO:0006996,organelle organization; GO:0008150,biological_process; GO:0009987,cellular process; GO:0016043,cellular component organizati…	PF07058.14:Microtubule-associated protein 70	--	--	--
MS.gene020637	chr7.2	10486189	10489765	+	MS.gene020637	--	K10532 heparan-alpha-glucosaminide N-acetyltransferase [EC:2.3.1.78] | (GenBank) heparan-alpha-glucosaminide N-acetyltransferase-like protein (A)	ko00531: Glycosaminoglycan degradation; ko01100: Metabolic pathways	heparan-alpha-glucosaminide N-acetyltransferase [Medicago truncatula]	--	A0A072U2U8_MEDTR SubName: Full=Heparan-alpha-glucosaminide N-acetyltransferase-like protein {ECO:0000313|EMBL:KEH24037.1};	Uncharacterized conserved protein	GO:0016021,integral component of membrane; GO:0016740,transferase activity; GO:0003674,molecular_function; GO:0003824,catalytic activity; GO:0005575,cellular_component; GO:0016020,membrane; GO:0031224,intrinsic component of membrane; GO:0110165,cellular anatomical entity	PF07786.15:Heparan-alpha-glucosaminide N-acetyltransferase, catalytic	--	--	--
MS.gene020726	chr5.3	76997783	77006381	-	MS.gene020726	--	K05666 ATP-binding cassette, subfamily C (CFTR/MRP), member 2 | (GenBank) multidrug resistance protein ABC transporter family protein (A)	ko02010: ABC transporters	ABC transporter C family member 3 [Medicago truncatula]	AB3C_ARATH RecName: Full=ABC transporter C family member 3; Short=ABC transporter ABCC.3; Short=AtABCC3; EC=7.6.2.2; AltName: Full=ATP-energized glutathione S-conjugate pump 3; AltName: Full=Glutathione S-conjugate-transporting ATPase 3; AltName: Full=Multidrug resistance-associated protein 3;	G7K4H3_MEDTR RecName: Full=ABC-type xenobiotic transporter {ECO:0000256|ARBA:ARBA00012191}; EC=7.6.2.2 {ECO:0000256|ARBA:ARBA00012191};	Multidrug resistance-associated protein/mitoxantrone resistance protein, ABC superfamily	GO:0048046,apoplast; GO:0016021,integral component of membrane; GO:0016020,membrane; GO:0000325,plant-type vacuole; GO:0009506,plasmodesma; GO:0005774,vacuolar membrane; GO:0005773,vacuole; GO:0015431,ABC-type glutathione S-conjugate transporter activity; GO:0008559,ABC-type xenobiotic transporter activity; GO:0005524,ATP binding; GO:0042626,ATPase-coupled transmembrane transporter activity; GO:0…	PF00005.30:ABC transporter	--	--	--
MS.gene020797	chr5.4	75196723	75197184	-	MS.gene020797	--	--	--	extensin-3 [Medicago truncatula]	--	G7KEG0_MEDTR SubName: Full=Transmembrane protein, putative {ECO:0000313|EMBL:AET00781.2};	--	GO:0016021,integral component of membrane; GO:0005575,cellular_component; GO:0016020,membrane; GO:0031224,intrinsic component of membrane; GO:0110165,cellular anatomical entity	--	--	--	--
MS.gene02106	chr2.2	57718310	57726108	-	MS.gene02106	--	K19788 obg-like ATPase 1 | (GenBank) GTP-binding protein (A)	--	obg-like ATPase 1 [Medicago truncatula]	OLA1_ARATH RecName: Full=Obg-like ATPase 1 {ECO:0000255|HAMAP-Rule:MF_03167}; AltName: Full=Ribosome-binding ATPase YchF {ECO:0000303|PubMed:23550829}; Short=AtYchF1 {ECO:0000303|PubMed:23550829};	G7IKV9_MEDTR RecName: Full=Obg-like ATPase 1 {ECO:0000256|HAMAP-Rule:MF_03167};	Predicted GTP-binding protein (ODN superfamily)	GO:0005737,cytoplasm; GO:0005829,cytosol; GO:0005634,nucleus; GO:0009506,plasmodesma; GO:0005524,ATP binding; GO:0016887,ATP hydrolysis activity; GO:0005525,GTP binding; GO:0003924,GTPase activity; GO:0046872,metal ion binding; GO:0043023,ribosomal large subunit binding; GO:0043022,ribosome binding; GO:0006952,defense response; GO:1900425,negative regulation of defense response to bacterium; GO:1…	PF06071.16:Protein of unknown function (DUF933)	--	--	--
MS.gene021149	chr4.4	41728911	41730020	+	MS.gene021149	--	K11982 E3 ubiquitin-protein ligase RNF115/126 [EC:2.3.2.27] | (GenBank) E3 ubiquitin-protein ligase RING1-like protein (A)	--	E3 ubiquitin-protein ligase RDUF2 [Medicago truncatula]	RDUF2_ARATH RecName: Full=E3 ubiquitin-protein ligase RDUF2 {ECO:0000305}; EC=2.3.2.27 {ECO:0000305}; AltName: Full=RING and DUF1117 domain-containing protein 2 {ECO:0000305}; Short=AtRDUF2 {ECO:0000303|PubMed:22405823}; AltName: Full=RING-type E3 ubiquitin transferase RDUF2 {ECO:0000305};	G7JCE1_MEDTR RecName: Full=RING-type E3 ubiquitin transferase {ECO:0000256|ARBA:ARBA00012483}; EC=2.3.2.27 {ECO:0000256|ARBA:ARBA00012483};	FOG: Predicted E3 ubiquitin ligase	GO:0005737,cytoplasm; GO:0005829,cytosol; GO:0046872,metal ion binding; GO:0061630,ubiquitin protein ligase activity; GO:0004842,ubiquitin-protein transferase activity; GO:0009738,abscisic acid-activated signaling pathway; GO:0051865,protein autoubiquitination; GO:0016567,protein ubiquitination; GO:0009737,response to abscisic acid; GO:0009414,response to water deprivation; GO:0003674,molecular_f…	PF06547.15:Protein of unknown function (DUF1117)	--	--	--
MS.gene021189	chr6.1	42749248	42753328	-	MS.gene021189	--	K17279 receptor expression-enhancing protein 5/6 | (GenBank) TB2/DP1, HVA22 family protein (A)	--	uncharacterized protein LOC11405697 isoform X1 [Medicago truncatula]	HA22A_ARATH RecName: Full=HVA22-like protein a; Short=AtHVA22a;	G7JV31_MEDTR SubName: Full=Putative transcription factor C2H2 family {ECO:0000313|EMBL:RHN62644.1}; SubName: Full=TB2/DP1, HVA22 family protein {ECO:0000313|EMBL:AES90579.2};	Protein involved in membrane traffic (YOP1/TB2/DP1/HVA22 family)	GO:0016021,integral component of membrane; GO:0042538,hyperosmotic salinity response; GO:0009737,response to abscisic acid; GO:0009409,response to cold; GO:0009414,response to water deprivation; GO:0006950,response to stress; GO:0006970,response to osmotic stress; GO:0006972,hyperosmotic response; GO:0008150,biological_process; GO:0009628,response to abiotic stimulus; GO:0009651,response to salt …	PF12874.10:Zinc-finger of C2H2 type	--	--	--
MS.gene021510	chr1.4	10781702	10782967	+	MS.gene021510	--	K03036 26S proteasome regulatory subunit N6 | (GenBank) 26S proteasome non-ATPase regulatory subunit-like protein (A)	ko03050: Proteasome	26S proteasome non-ATPase regulatory subunit 11 homolog [Medicago truncatula]	PSD11_ARATH RecName: Full=26S proteasome non-ATPase regulatory subunit 11 homolog; AltName: Full=19S proteosome subunit 9; Short=AtS9; AltName: Full=26S proteasome regulatory subunit RPN6; Short=AtRPN6; AltName: Full=26S proteasome regulatory subunit S9 homolog;	G7I549_MEDTR SubName: Full=26S proteasome non-ATPase regulatory subunit-like protein {ECO:0000313|EMBL:AES58850.1}; SubName: Full=Putative proteasome component (PCI) domain, tetratricopeptide-like helical domain-containing protein {ECO:0000313|EMBL:RHN76770.1};	26S proteasome regulatory complex, subunit RPN6/PSMD11	GO:0005634,nucleus; GO:0009506,plasmodesma; GO:0000502,proteasome complex; GO:0008541,proteasome regulatory particle, lid subcomplex; GO:0005198,structural molecule activity; GO:0030163,protein catabolic process; GO:0006511,ubiquitin-dependent protein catabolic process; GO:0003674,molecular_function; GO:0006807,nitrogen compound metabolic process; GO:0008150,biological_process; GO:0008152,metabol…	PF18055.4:26S proteasome regulatory subunit RPN6 N-terminal domain	--	--	--
MS.gene021520	11172	27254	36558	+	MS.gene021520	--	K12446 L-arabinokinase [EC:2.7.1.46] | (GenBank) arabinose kinase-like protein (A)	ko00520: Amino sugar and nucleotide sugar metabolism; ko01100: Metabolic pathways; ko01250: Biosynthesis of nucleotide sugars	L-arabinokinase [Medicago truncatula]	ARAK_ARATH RecName: Full=L-arabinokinase; Short=AtISA1; EC=2.7.1.46;	G7I565_MEDTR SubName: Full=Arabinose kinase-like protein {ECO:0000313|EMBL:AES58866.1}; SubName: Full=Putative L-arabinokinase {ECO:0000313|EMBL:RHN76779.1}; EC=2.7.1.46 {ECO:0000313|EMBL:RHN76779.1};	Galactokinase	GO:0005829,cytosol; GO:0016021,integral component of membrane; GO:0009506,plasmodesma; GO:0005524,ATP binding; GO:0009702,L-arabinokinase activity; GO:0019566,arabinose metabolic process; GO:0006012,galactose metabolic process; GO:0000166,nucleotide binding; GO:0003674,molecular_function; GO:0005488,binding; GO:0017076,purine nucleotide binding; GO:0030554,adenyl nucleotide binding; GO:0032553,ri…	PF00288.29:GHMP kinases N terminal domain	--	--	--
MS.gene021984	chr7.1	80233706	80234491	+	MS.gene021984	--	--	--	uncharacterized protein LOC25497604 [Medicago truncatula]	--	I3SU22_MEDTR SubName: Full=NADH-ubiquinone reductase complex 1 MLRQ subunit {ECO:0000313|EMBL:KEH21758.1}; SubName: Full=Putative NADH-ubiquinone reductase complex 1 MLRQ subunit {ECO:0000313|EMBL:RHN44489.1};	--	GO:0016021,integral component of membrane; GO:0005575,cellular_component; GO:0016020,membrane; GO:0031224,intrinsic component of membrane; GO:0110165,cellular anatomical entity	PF06522.14:NADH-ubiquinone reductase complex 1 MLRQ subunit	--	--	--
MS.gene021996	chr7.1	80002615	80004200	+	MS.gene021996	--	K00660 chalcone synthase [EC:2.3.1.74] | (GenBank) chalcone and stilbene synthase family protein (A)	ko00941: Flavonoid biosynthesis; ko00960: Tropane, piperidine and pyridine alkaloid biosynthesis; ko01100: Metabolic pathways; ko01110: Biosynthesis of secondary metabolites; ko04712: Circadian rhythm - plant	RecName: Full=Chalcone synthase 2; AltName: Full=Naringenin-chalcone synthase 2 [Medicago sativa]	CHS2_MEDSA RecName: Full=Chalcone synthase 2; EC=2.3.1.74; AltName: Full=Naringenin-chalcone synthase 2;	G7KR25_MEDTR RecName: Full=Chalcone synthase {ECO:0000256|ARBA:ARBA00012975}; EC=2.3.1.74 {ECO:0000256|ARBA:ARBA00012975};	--	GO:0102128,chalcone synthase activity; GO:0016210,naringenin-chalcone synthase activity; GO:0009715,chalcone biosynthetic process; GO:0009813,flavonoid biosynthetic process; GO:0003674,molecular_function; GO:0003824,catalytic activity; GO:0016740,transferase activity; GO:0016746,acyltransferase activity; GO:0016747,acyltransferase activity, transferring groups other than amino-acyl groups; GO:000…	PF00195.22:Chalcone and stilbene synthases, N-terminal domain	--	--	--
MS.gene022534	chr8.4	81057522	81078916	+	MS.gene022534	--	K12604 CCR4-NOT transcription complex subunit 1 | (GenBank) CCR4-NOT transcription complex protein, putative (A)	ko03018: RNA degradation	CCR4-NOT transcription complex subunit 1 isoform X2 [Medicago truncatula]	--	G7LAR7_MEDTR SubName: Full=CCR4-NOT transcription complex protein, putative {ECO:0000313|EMBL:AET01158.2};	Negative regulator of transcription	GO:0030015,CCR4-NOT core complex; GO:0005634,nucleus; GO:0000932,P-body; GO:0060090,molecular adaptor activity; GO:0000288,nuclear-transcribed mRNA catabolic process, deadenylation-dependent decay; GO:0003674,molecular_function; GO:0000956,nuclear-transcribed mRNA catabolic process; GO:0006139,nucleobase-containing compound metabolic process; GO:0006401,RNA catabolic process; GO:0006402,mRNA cata…	PF04054.18:CCR4-Not complex component, Not1	--	--	--
MS.gene022541	chr8.4	80773233	80774897	-	MS.gene022541	--	K00025 malate dehydrogenase [EC:1.1.1.37] | (GenBank) cytoplasmic-like malate dehydrogenase (A)	ko00020: Citrate cycle (TCA cycle); ko00270: Cysteine and methionine metabolism; ko00620: Pyruvate metabolism; ko00630: Glyoxylate and dicarboxylate metabolism; ko00710: Carbon fixation in photosynthetic organisms; ko01100: Metabolic pathways; ko01110: Biosynthesis of secondary metabolites; ko01200: Carbon metabolism	malate dehydrogenase, cytoplasmic [Medicago truncatula]	MDHC_MAIZE RecName: Full=Malate dehydrogenase, cytoplasmic {ECO:0000303|Ref.1}; EC=1.1.1.37 {ECO:0000269|PubMed:23313174};	G7LBJ9_MEDTR RecName: Full=Malate dehydrogenase {ECO:0000256|ARBA:ARBA00012995}; EC=1.1.1.37 {ECO:0000256|ARBA:ARBA00012995};	Malate dehydrogenase	GO:0005886,plasma membrane; GO:0030060,L-malate dehydrogenase activity; GO:0006108,malate metabolic process; GO:0006734,NADH metabolic process; GO:0006107,oxaloacetate metabolic process; GO:0006099,tricarboxylic acid cycle; GO:0003674,molecular_function; GO:0003824,catalytic activity; GO:0016491,oxidoreductase activity; GO:0016614,oxidoreductase activity, acting on CH-OH group of donors; GO:00166…	PF02866.21:lactate/malate dehydrogenase, alpha/beta C-terminal domain	--	--	--
MS.gene022720	chr8.3	78993377	78996387	-	MS.gene022720	--	K01184 polygalacturonase [EC:3.2.1.15] | (GenBank) pectin lyase superfamily protein (A)	ko00040: Pentose and glucuronate interconversions; ko01100: Metabolic pathways	polygalacturonase [Medicago truncatula]	PGLR_PRUPE RecName: Full=Polygalacturonase; Short=PG; EC=3.2.1.15; AltName: Full=Pectinase; Flags: Precursor;	A0A072TKG4_MEDTR SubName: Full=Pectin lyase superfamily protein {ECO:0000313|EMBL:KEH18004.1};	--	GO:0005576,extracellular region; GO:0004650,polygalacturonase activity; GO:0005975,carbohydrate metabolic process; GO:0071555,cell wall organization; GO:0009835,fruit ripening; GO:0003674,molecular_function; GO:0003824,catalytic activity; GO:0004553,hydrolase activity, hydrolyzing O-glycosyl compounds; GO:0016787,hydrolase activity; GO:0016798,hydrolase activity, acting on glycosyl bonds; GO:0008…	PF00295.20:Glycosyl hydrolases family 28	--	--	--
MS.gene022850	chr8.1	84385716	84387331	-	MS.gene022850	--	--	--	ninja-family protein AFP3 [Medicago truncatula]	AFP3_ARATH RecName: Full=Ninja-family protein AFP3; AltName: Full=ABI five-binding protein 3; Short=ABI5-binding protein 3;	A0A072TLM1_MEDTR RecName: Full=Ninja-family protein {ECO:0000256|RuleBase:RU369029}; AltName: Full=ABI-binding protein {ECO:0000256|RuleBase:RU369029};	--	GO:0005634,nucleus; GO:0045892,negative regulation of DNA-templated transcription; GO:0009737,response to abscisic acid; GO:0007165,signal transduction; GO:0006139,nucleobase-containing compound metabolic process; GO:0006351,DNA-templated transcription; GO:0006355,regulation of DNA-templated transcription; GO:0006725,cellular aromatic compound metabolic process; GO:0006807,nitrogen compound metab…	PF16135.8:Tify domain binding domain	--	--	--
MS.gene022862	chr8.1	84174234	84174563	+	MS.gene022862	--	--	--	Defensin-like protein [Medicago truncatula]	DEF19_ARATH RecName: Full=Defensin-like protein 19; AltName: Full=Defensin AMP1 protein; AltName: Full=Low-molecular-weight cysteine-rich protein 78; Short=Protein LCR78; AltName: Full=Plant defensin 1.4; Flags: Precursor;	A0A072TL50_MEDTR SubName: Full=Defensin-like protein {ECO:0000313|EMBL:KEH18157.1}; SubName: Full=Putative defensin, plant {ECO:0000313|EMBL:RHN39050.1};	--	GO:0005576,extracellular region; GO:0006952,defense response; GO:0050832,defense response to fungus; GO:0031640,killing of cells of another organism; GO:0006950,response to stress; GO:0008150,biological_process; GO:0050896,response to stimulus; GO:0009605,response to external stimulus; GO:0009607,response to biotic stimulus; GO:0009620,response to fungus; GO:0043207,response to external biotic st…	PF00304.23:Gamma-thionin family	--	--	--
MS.gene022868	chr8.1	83935006	83936200	+	MS.gene022868	--	K03946 NADH dehydrogenase (ubiquinone) 1 alpha subcomplex subunit 2 | (GenBank) NADH-ubiquinone oxidoreductase 10.5 kDa subunit (A)	ko00190: Oxidative phosphorylation; ko01100: Metabolic pathways	unknown [Medicago truncatula]	NDUA2_ARATH RecName: Full=NADH dehydrogenase [ubiquinone] 1 alpha subcomplex subunit 2;	A0A072TMV0_MEDTR SubName: Full=NADH-ubiquinone oxidoreductase 10.5 kDa subunit {ECO:0000313|EMBL:KEH18183.1}; SubName: Full=Putative thioredoxin-like, NADH dehydrogenase [ubiquinone] (Complex I), alpha subcomplex, subunit 2 {ECO:0000313|EMBL:RHN39061.1};	NADH:ubiquinone oxidoreductase NDUFA2/B8 subunit	GO:0005747,mitochondrial respiratory chain complex I; GO:0005739,mitochondrion; GO:0009536,plastid; GO:0005575,cellular_component; GO:0005622,intracellular anatomical structure; GO:0005737,cytoplasm; GO:0005740,mitochondrial envelope; GO:0005743,mitochondrial inner membrane; GO:0005746,mitochondrial respirasome; GO:0016020,membrane; GO:0016021,integral component of membrane; GO:0019866,organelle …	--	--	--	--
MS.gene022983	chr7.2	48952863	48955114	+	MS.gene022983	--	--	--	transcriptional activator FHA1 [Medicago truncatula]	FHA2_ARATH RecName: Full=FHA domain-containing protein FHA2 {ECO:0000305}; AltName: Full=Protein FORKHEAD-ASSOCIATED DOMAIN 2 {ECO:0000303|Ref.4}; Short=AtFHA2 {ECO:0000303|Ref.4};	A0A072TZF1_MEDTR SubName: Full=Transcriptional activator FHA1 {ECO:0000313|EMBL:KEH22586.1};	Transcription factor of the Forkhead/HNF3 family	GO:0016587,Isw1 complex; GO:0005634,nucleus; GO:0042393,histone binding; GO:0043565,sequence-specific DNA binding; GO:0006338,chromatin remodeling; GO:0048638,regulation of developmental growth; GO:0060962,regulation of ribosomal protein gene transcription by RNA polymerase II; GO:0006355,regulation of DNA-templated transcription; GO:0080086,stamen filament development; GO:0003674,molecular_funct…	--	--	--	--
MS.gene023221	chr4.3	18124617	18125913	-	MS.gene023221	--	K01802 peptidylprolyl isomerase [EC:5.2.1.8] | (GenBank) FKBP-type peptidyl-prolyl cis-trans isomerase (A)	--	peptidyl-prolyl cis-trans isomerase FKBP13, chloroplastic [Medicago truncatula]	FKB13_ARATH RecName: Full=Peptidyl-prolyl cis-trans isomerase FKBP13, chloroplastic {ECO:0000303|PubMed:12424338}; Short=PPIase FKBP13 {ECO:0000303|PubMed:12424338}; EC=5.2.1.8 {ECO:0000305}; AltName: Full=FK506-binding protein 1; AltName: Full=FK506-binding protein 13 {ECO:0000303|PubMed:12424338}; Short=AtFKBP13 {ECO:0000303|PubMed:12424338}; AltName: Full=Immunophilin FKBP13 {ECO:0000303|PubMe…	I3SKG4_MEDTR RecName: Full=Peptidylprolyl isomerase {ECO:0000256|ARBA:ARBA00013194, ECO:0000256|PROSITE-ProRule:PRU00277}; EC=5.2.1.8 {ECO:0000256|ARBA:ARBA00013194, ECO:0000256|PROSITE-ProRule:PRU00277};	FKBP-type peptidyl-prolyl cis-trans isomerase	GO:0009507,chloroplast; GO:0009543,chloroplast thylakoid lumen; GO:0005783,endoplasmic reticulum; GO:0009536,plastid; GO:0031977,thylakoid lumen; GO:0003755,peptidyl-prolyl cis-trans isomerase activity; GO:0061077,chaperone-mediated protein folding; GO:0000413,protein peptidyl-prolyl isomerization; GO:0003674,molecular_function; GO:0003824,catalytic activity; GO:0016853,isomerase activity; GO:001…	PF00254.31:FKBP-type peptidyl-prolyl cis-trans isomerase	--	--	--
MS.gene023271	chr4.3	17474562	17480536	-	MS.gene023271	--	K14379 tartrate-resistant acid phosphatase type 5 [EC:3.1.3.2] | (GenBank) purple acid phosphatase family protein (A)	ko00740: Riboflavin metabolism; ko01100: Metabolic pathways	purple acid phosphatase 7-like isoform X1 [Medicago truncatula]	PPA7_ARATH RecName: Full=Purple acid phosphatase 7; EC=3.1.3.2; Flags: Precursor;	A0A396GMI7_MEDTR RecName: Full=Purple acid phosphatase {ECO:0000256|PIRNR:PIRNR000898}; EC=3.1.3.2 {ECO:0000256|PIRNR:PIRNR000898};	Purple (tartrate-resistant) acid phosphatase	GO:0005576,extracellular region; GO:0003993,acid phosphatase activity; GO:0008199,ferric iron binding; GO:0008198,ferrous iron binding; GO:0003674,molecular_function; GO:0003824,catalytic activity; GO:0016787,hydrolase activity; GO:0016788,hydrolase activity, acting on ester bonds; GO:0016791,phosphatase activity; GO:0042578,phosphoric ester hydrolase activity; GO:0005488,binding; GO:0005506,iron…	PF00149.31:Calcineurin-like phosphoesterase	--	--	--
MS.gene023277	chr4.3	17428479	17430819	+	MS.gene023277	--	K08235 xyloglucan:xyloglucosyl transferase [EC:2.4.1.207] | (GenBank) xyloglucan endotransglucosylase/hydrolase family protein (A)	--	probable xyloglucan endotransglucosylase/hydrolase protein 28 [Medicago truncatula]	XTH28_ARATH RecName: Full=Probable xyloglucan endotransglucosylase/hydrolase protein 28; Short=At-XTH28; Short=XTH-28; EC=2.4.1.207; Flags: Precursor;	G8A358_MEDTR RecName: Full=Xyloglucan endotransglucosylase/hydrolase {ECO:0000256|RuleBase:RU361120}; EC=2.4.1.207 {ECO:0000256|RuleBase:RU361120};	--	GO:0048046,apoplast; GO:0004553,hydrolase activity, hydrolyzing O-glycosyl compounds; GO:0030247,polysaccharide binding; GO:0016762,xyloglucan:xyloglucosyl transferase activity; GO:0042546,cell wall biogenesis; GO:0071555,cell wall organization; GO:0010154,fruit development; GO:0080086,stamen filament development; GO:0010411,xyloglucan metabolic process; GO:0003674,molecular_function; GO:0003824,…	PF00722.24:Glycosyl hydrolases family 16	--	--	--
MS.gene023339	chr4.3	16904630	16904908	-	MS.gene023339	--	--	--	hypothetical protein MtrunA17_Chr8g0376661 [Medicago truncatula]	--	A0A396GPT4_MEDTR SubName: Full=Uncharacterized protein {ECO:0000313|EMBL:RHN42418.1};	--	--	--	--	--	--
MS.gene02340	chr2.4	74338909	74343696	+	MS.gene02340	--	K13099 CD2 antigen cytoplasmic tail-binding protein 2 | (GenBank) CD2 antigen cytoplasmic tail-binding-like protein (A)	--	CD2 antigen cytoplasmic tail-binding protein 2 [Medicago truncatula]	--	G7INV7_MEDTR SubName: Full=CD2 antigen cytoplasmic tail-binding-like protein {ECO:0000313|EMBL:AES63446.1};	Uncharacterized protein involved in protein-protein interaction, contains polyproline-binding GYF domain	GO:0005682,U5 snRNP; GO:0005575,cellular_component; GO:0005622,intracellular anatomical structure; GO:0005634,nucleus; GO:0030532,small nuclear ribonucleoprotein complex; GO:0032991,protein-containing complex; GO:0043226,organelle; GO:0043227,membrane-bounded organelle; GO:0043229,intracellular organelle; GO:0043231,intracellular membrane-bounded organelle; GO:0097525,spliceosomal snRNP complex; …	PF17780.4:OCRE domain	--	--	--
MS.gene023430	chr4.1	15350721	15356041	-	MS.gene023430	--	K14848 ribosome assembly protein RRB1 | (GenBank) glutamate-rich WD repeat protein (A)	--	glutamate-rich WD repeat-containing protein 1 [Medicago truncatula]	HTD1_ARATH RecName: Full=Protein HEAT STRESS TOLERANT DWD 1 {ECO:0000303|PubMed:25358503};	A0A072TTT6_MEDTR SubName: Full=Glutamate-rich WD repeat protein {ECO:0000313|EMBL:KEH20606.1}; SubName: Full=Putative transcription factor WD40-like family {ECO:0000313|EMBL:RHN42489.1};	Ribosome Assembly protein	GO:0080008,Cul4-RING E3 ubiquitin ligase complex; GO:0005730,nucleolus; GO:1900035,negative regulation of cellular response to heat; GO:0016567,protein ubiquitination; GO:0009408,response to heat; GO:0042254,ribosome biogenesis; GO:0006950,response to stress; GO:0008150,biological_process; GO:0009266,response to temperature stimulus; GO:0009628,response to abiotic stimulus; GO:0009987,cellular pr…	PF00400.35:WD domain, G-beta repeat	--	--	--
MS.gene023504	chr4.3	15418532	15423323	-	MS.gene023504	--	K05956 geranylgeranyl transferase type-2 subunit beta [EC:2.5.1.60] | (GenBank) RAB geranylgeranyl transferase beta subunit 2 (A)	--	geranylgeranyl transferase type-2 subunit beta 1 isoform X1 [Medicago truncatula]	PG2B1_ARATH RecName: Full=Geranylgeranyl transferase type-2 subunit beta 1 {ECO:0000305}; EC=2.5.1.60 {ECO:0000269|PubMed:20180921}; AltName: Full=Geranylgeranyl transferase type II subunit beta 1 {ECO:0000305}; AltName: Full=Rab geranylgeranyl transferase beta subunit 1 {ECO:0000303|PubMed:20180921}; Short=AtRGTB1 {ECO:0000303|PubMed:20180921}; Short=Rab-GGT beta 1 {ECO:0000305};	A0A396GUS6_MEDTR RecName: Full=Geranylgeranyl transferase type-2 subunit beta {ECO:0000256|RuleBase:RU365076}; EC=2.5.1.60 {ECO:0000256|RuleBase:RU365076};	Protein geranylgeranyltransferase type II, beta subunit	GO:0005968,Rab-protein geranylgeranyltransferase complex; GO:0046872,metal ion binding; GO:0004663,Rab geranylgeranyltransferase activity; GO:0010315,auxin export across the plasma membrane; GO:0010252,auxin homeostasis; GO:0009793,embryo development ending in seed dormancy; GO:0009553,embryo sac development; GO:0009960,endosperm development; GO:0009555,pollen development; GO:0010183,pollen tube …	PF00432.24:Prenyltransferase and squalene oxidase repeat	--	--	--
MS.gene023512	chr4.3	15304409	15311535	-	MS.gene023512	--	K24348 UBX domain-containing protein 1/4 | (GenBank) ubiquitin-associated (UBA)/TS-N domain protein (A)	ko04141: Protein processing in endoplasmic reticulum	UBX domain-containing protein 1 [Medicago truncatula]	PUX2_ARATH RecName: Full=Plant UBX domain-containing protein 2 {ECO:0000303|Ref.8}; Short=PUX2 {ECO:0000303|Ref.8}; AltName: Full=AtPUB3 {ECO:0000303|PubMed:11587532}; AltName: Full=CDC48-interacting UBX-domain protein 2 {ECO:0000312|EMBL:AAS78924.1};	G7LHW1_MEDTR SubName: Full=Putative transcription factor C2H2 family {ECO:0000313|EMBL:RHN42572.1}; SubName: Full=Ubiquitin-associated (UBA)/TS-N domain protein {ECO:0000313|EMBL:AET04155.1};	Predicted ubiquitin regulatory protein	GO:0016020,membrane; GO:0005739,mitochondrion; GO:0046872,metal ion binding; GO:0050832,defense response to fungus; GO:0009620,response to fungus; GO:0003674,molecular_function; GO:0005488,binding; GO:0043167,ion binding; GO:0043169,cation binding; GO:0006950,response to stress; GO:0006952,defense response; GO:0008150,biological_process; GO:0009605,response to external stimulus; GO:0009607,respon…	PF09409.13:PUB domain	--	--	--
MS.gene023544	chr4.3	14813726	14823806	-	MS.gene023544	--	K20222 importin-5 | (GenBank) importin beta-3, putative (A)	ko03013: Nucleocytoplasmic transport	importin-5 [Medicago truncatula]	TNPO1_ARATH RecName: Full=Transportin-1; Short=AtTRN1; AltName: Full=Importin beta-2; AltName: Full=Karyopherin beta-2;	A0A396GNB0_MEDTR SubName: Full=Putative armadillo-like helical protein {ECO:0000313|EMBL:RHN42616.1};	Karyopherin (importin) beta 3	GO:0005737,cytoplasm; GO:0005654,nucleoplasm; GO:0005634,nucleus; GO:0061608,nuclear import signal receptor activity; GO:0008139,nuclear localization sequence binding; GO:0031267,small GTPase binding; GO:0051170,import into nucleus; GO:0006606,protein import into nucleus; GO:0070922,RISC complex assembly; GO:0003674,molecular_function; GO:0140104,molecular carrier activity; GO:0140142,nucleocytop…	PF18808.4:Importin repeat	--	--	--
MS.gene023663	chr4.1	12330133	12337976	+	MS.gene023663	--	K09493 T-complex protein 1 subunit alpha | (GenBank) TCP-1/cpn60 chaperonin family protein (A)	--	T-complex protein 1 subunit alpha [Medicago truncatula]	TCPA_ARATH RecName: Full=T-complex protein 1 subunit alpha {ECO:0000303|PubMed:11599560}; Short=TCP-1-alpha {ECO:0000303|PubMed:11599560}; AltName: Full=CCT-alpha {ECO:0000303|PubMed:11599560}; AltName: Full=Chaperonin CCT1 {ECO:0000305};	G7L831_MEDTR RecName: Full=T-complex protein 1 subunit alpha {ECO:0000256|ARBA:ARBA00014424}; AltName: Full=CCT-alpha {ECO:0000256|ARBA:ARBA00030049};	Chaperonin complex component, TCP-1 alpha subunit (CCT1)	GO:0005832,chaperonin-containing T-complex; GO:0005829,cytosol; GO:0005524,ATP binding; GO:0016887,ATP hydrolysis activity; GO:0140662,ATP-dependent protein folding chaperone; GO:0051082,unfolded protein binding; GO:0006457,protein folding; GO:0000166,nucleotide binding; GO:0003674,molecular_function; GO:0005488,binding; GO:0017076,purine nucleotide binding; GO:0030554,adenyl nucleotide binding; …	PF00118.27:TCP-1/cpn60 chaperonin family	--	--	--
MS.gene02372	14705	78226	79459	-	MS.gene02372	--	--	--	probable F-box protein At4g22030 [Medicago truncatula]	FB333_ARATH RecName: Full=Probable F-box protein At4g22030;	A0A072V6D3_MEDTR SubName: Full=F-box plant-like protein, putative {ECO:0000313|EMBL:KEH36883.1}; SubName: Full=Putative petal formation-expressed {ECO:0000313|EMBL:RHN72523.1};	--	--	PF14476.9:Petal formation-expressed	--	--	--
MS.gene023732	42790	504664	507137	+	MS.gene023732	--	K05284 GPI mannosyltransferase 1 subunit M [EC:2.4.1.-] | (GenBank) GPI mannosyltransferase (A)	ko00563: Glycosylphosphatidylinositol (GPI)-anchor biosynthesis; ko01100: Metabolic pathways	GPI mannosyltransferase 1 [Medicago truncatula]	PIGM_ARATH RecName: Full=GPI mannosyltransferase 1; EC=2.4.1.-; AltName: Full=GPI mannosyltransferase I; Short=GPI-MT-I; AltName: Full=Phosphatidylinositol-glycan biosynthesis class M protein; Short=PIG-M; AltName: Full=Protein PEANUT 1;	G7LHL5_MEDTR RecName: Full=GPI mannosyltransferase 1 {ECO:0000256|ARBA:ARBA00013797, ECO:0000256|RuleBase:RU365064}; EC=2.4.1.- {ECO:0000256|RuleBase:RU365064}; AltName: Full=GPI mannosyltransferase I {ECO:0000256|ARBA:ARBA00032997, ECO:0000256|RuleBase:RU365064};	Mannosyltransferase	GO:0005789,endoplasmic reticulum membrane; GO:1990529,glycosylphosphatidylinositol-mannosyltransferase I complex; GO:0016021,integral component of membrane; GO:0051751,alpha-1,4-mannosyltransferase activity; GO:0004376,glycolipid mannosyltransferase activity; GO:0000030,mannosyltransferase activity; GO:0006506,GPI anchor biosynthetic process; GO:0003674,molecular_function; GO:0003824,catalytic ac…	PF05007.16:Mannosyltransferase (PIG-M)	--	--	--
MS.gene023745	chr5.4	52781691	52786152	-	MS.gene023745	--	--	--	transmembrane protein 87A [Medicago truncatula]	--	G7K640_MEDTR SubName: Full=Lung seven transmembrane receptor family protein {ECO:0000313|EMBL:AES98370.1}; SubName: Full=Putative Lung seven transmembrane receptor {ECO:0000313|EMBL:RHN56332.1};	Predicted membrane protein	GO:0005794,Golgi apparatus; GO:0016021,integral component of membrane; GO:0016020,membrane; GO:0005575,cellular_component; GO:0005622,intracellular anatomical structure; GO:0005737,cytoplasm; GO:0012505,endomembrane system; GO:0043226,organelle; GO:0043227,membrane-bounded organelle; GO:0043229,intracellular organelle; GO:0043231,intracellular membrane-bounded organelle; GO:0110165,cellular anato…	PF06814.16:Lung seven transmembrane receptor	--	--	--
MS.gene023980	chr7.1	24861139	24864673	-	MS.gene023980	--	K04718 sphingosine kinase [EC:2.7.1.91] | (GenBank) D-erythro-sphingosine kinase/diacylglycerol kinase (A)	ko00600: Sphingolipid metabolism; ko01100: Metabolic pathways	YegS/Rv2252/BmrU family lipid kinase [Medicago truncatula]	LCKB2_ARATH RecName: Full=Sphingoid long-chain bases kinase 2, mitochondrial; Short=AtLCBK2; Short=LCB kinase 2; EC=2.7.-.-; Flags: Precursor;	G7L6P0_MEDTR SubName: Full=YegS/Rv2252/BmrU family lipid kinase {ECO:0000313|EMBL:AES80297.2};	Sphingosine kinase, involved in sphingolipid metabolism	GO:0005739,mitochondrion; GO:0042721,TIM22 mitochondrial import inner membrane insertion complex; GO:0005524,ATP binding; GO:0017050,D-erythro-sphingosine kinase activity; GO:0003951,NAD+ kinase activity; GO:0008654,phospholipid biosynthetic process; GO:0016310,phosphorylation; GO:0006671,phytosphingosine metabolic process; GO:0045039,protein insertion into mitochondrial inner membrane; GO:000940…	PF00781.27:Diacylglycerol kinase catalytic domain	--	--	--
MS.gene024053	chr7.1	24065706	24071020	+	MS.gene024053	--	--	--	putative RNA-binding protein Luc7-like 2 isoform X1 [Medicago truncatula]	--	G7KRK9_MEDTR SubName: Full=RNA-binding LUC7-like protein {ECO:0000313|EMBL:AES80418.1};	Spliceosome subunit	GO:0005685,U1 snRNP; GO:0071004,U2-type prespliceosome; GO:0003729,mRNA binding; GO:0006376,mRNA splice site selection; GO:0003674,molecular_function; GO:0003676,nucleic acid binding; GO:0003723,RNA binding; GO:0005488,binding; GO:0097159,organic cyclic compound binding; GO:1901363,heterocyclic compound binding; GO:0000245,spliceosomal complex assembly; GO:0000375,RNA splicing, via transesterific…	PF03194.18:LUC7 N_terminus	--	--	--
MS.gene024128	chr7.1	23562302	23566589	+	MS.gene024128	--	K23538 ELMO domain-containing protein | (GenBank) ELMO/CED-12 family protein (A)	--	ELMO domain-containing protein A isoform X1 [Medicago truncatula]	--	A2Q1V0_MEDTR SubName: Full=ELMO/CED-12 family protein {ECO:0000313|EMBL:AES80508.1}; SubName: Full=Engulfment and cell motility, ELM {ECO:0000313|EMBL:ABN05917.1}; SubName: Full=Putative ELMO domain-containing protein {ECO:0000313|EMBL:RHN47194.1};	Uncharacterized conserved protein	--	PF04727.16:ELMO/CED-12 family	--	--	--
MS.gene024362	chr7.4	33475346	33478337	-	MS.gene024362	--	K00002 alcohol dehydrogenase (NADP+) [EC:1.1.1.2] | (GenBank) aldo/keto reductase family oxidoreductase (A)	ko00010: Glycolysis / Gluconeogenesis; ko00040: Pentose and glucuronate interconversions; ko00053: Ascorbate and aldarate metabolism; ko00561: Glycerolipid metabolism; ko00620: Pyruvate metabolism; ko01100: Metabolic pathways; ko01110: Biosynthesis of secondary metabolites; ko01240: Biosynthesis of cofactors	aldose reductase [Medicago truncatula]	ALDR_HORVU RecName: Full=Aldose reductase; Short=AR; EC=1.1.1.21; AltName: Full=Aldehyde reductase;	G7KU48_MEDTR SubName: Full=Aldo/keto reductase family oxidoreductase {ECO:0000313|EMBL:AES79630.2};	Aldo/keto reductase family proteins	GO:0004032,alditol:NADP+ 1-oxidoreductase activity; GO:0003674,molecular_function; GO:0003824,catalytic activity; GO:0004033,aldo-keto reductase (NADP) activity; GO:0008106,alcohol dehydrogenase (NADP+) activity; GO:0016491,oxidoreductase activity; GO:0016614,oxidoreductase activity, acting on CH-OH group of donors; GO:0016616,oxidoreductase activity, acting on the CH-OH group of donors, NAD or N…	PF00248.24:Aldo/keto reductase family	--	--	--
MS.gene024566	chr7.2	2184396	2188801	-	MS.gene024566	--	K16277 E3 ubiquitin-protein ligase DRIP [EC:2.3.2.27] | (GenBank) E3 ubiquitin protein ligase DRIP2, putative (A)	--	E3 ubiquitin protein ligase DRIP2 [Medicago truncatula]	DRIP2_ARATH RecName: Full=E3 ubiquitin protein ligase DRIP2; EC=2.3.2.27 {ECO:0000269|PubMed:18552202}; AltName: Full=DREB2A-interacting protein 2; AltName: Full=RING-type E3 ubiquitin transferase DRIP2 {ECO:0000305};	A0A072U4D2_MEDTR SubName: Full=E3 ubiquitin protein ligase DRIP2, putative {ECO:0000313|EMBL:KEH24557.1}; SubName: Full=Putative transcription factor C2H2 family {ECO:0000313|EMBL:RHN49408.1};	Locus-specific chromosome binding proteins	GO:0046872,metal ion binding; GO:0004842,ubiquitin-protein transferase activity; GO:0051865,protein autoubiquitination; GO:0016567,protein ubiquitination; GO:0009414,response to water deprivation; GO:0003674,molecular_function; GO:0005488,binding; GO:0043167,ion binding; GO:0043169,cation binding; GO:0003824,catalytic activity; GO:0016740,transferase activity; GO:0019787,ubiquitin-like protein tr…	--	--	--	--
MS.gene024618	chr7.3	2536561	2542063	+	MS.gene024618	--	--	--	acyltransferase-like protein At1g54570, chloroplastic [Medicago truncatula]	PES1_ARATH RecName: Full=Phytyl ester synthase 1, chloroplastic {ECO:0000303|PubMed:22623494}; EC=2.3.1.- {ECO:0000269|PubMed:22623494}; Flags: Precursor;	G7L0R8_MEDTR SubName: Full=Esterase/lipase/thioesterase-like protein {ECO:0000313|EMBL:AES82589.2}; SubName: Full=Putative diacylglycerol acyltransferase, serine aminopeptidase, S33, alpha/Beta hydrolase {ECO:0000313|EMBL:RHN49355.1};	--	GO:0009507,chloroplast; GO:0010287,plastoglobule; GO:0004144,diacylglycerol O-acyltransferase activity; GO:0006995,cellular response to nitrogen starvation; GO:0010150,leaf senescence; GO:0033306,phytol metabolic process; GO:0090693,plant organ senescence; GO:1904963,regulation of phytol biosynthetic process; GO:0010866,regulation of triglyceride biosynthetic process; GO:0019432,triglyceride bios…	PF12146.11:Serine aminopeptidase, S33	--	--	--
MS.gene024656	chr5.1	3320376	3324569	+	MS.gene024656	--	K23541 Ca2+/H+ antiporter, TMEM165/GDT1 family | (GenBank) GDT1-like protein (A)	--	protein PAM71, chloroplastic [Medicago truncatula]	PAM71_ARATH RecName: Full=Protein PAM71, chloroplastic {ECO:0000303|PubMed:27020959}; AltName: Full=CA(2+)/H(+) ANTIPORTER 1 {ECO:0000303|PubMed:27302341}; AltName: Full=GDT1-like protein 1 {ECO:0000305}; AltName: Full=PHOTOSYNTHESIS AFFECTED MUTANT71 {ECO:0000303|PubMed:27020959}; Flags: Precursor;	G7KAQ7_MEDTR RecName: Full=GDT1 family protein {ECO:0000256|RuleBase:RU365102};	Predicted membrane protein	GO:0031969,chloroplast membrane; GO:0009534,chloroplast thylakoid; GO:0009535,chloroplast thylakoid membrane; GO:0005794,Golgi apparatus; GO:0016021,integral component of membrane; GO:0015085,calcium ion transmembrane transporter activity; GO:0015095,magnesium ion transmembrane transporter activity; GO:0005384,manganese ion transmembrane transporter activity; GO:0046873,metal ion transmembrane tr…	PF01169.22:Uncharacterized protein family UPF0016	--	--	--
MS.gene024716	chr5.4	3573375	3578542	+	MS.gene024716	--	K10571 de-etiolated-1 | (GenBank) light-mediated development protein DET1 (A)	ko04120: Ubiquitin mediated proteolysis	light-mediated development protein DET1 isoform X2 [Medicago truncatula]	DET1_SOLLC RecName: Full=Light-mediated development protein DET1; AltName: Full=Deetiolated1 homolog; AltName: Full=High pigmentation protein 2; AltName: Full=Protein dark green; AltName: Full=tDET1;	G7K971_MEDTR SubName: Full=Light-mediated development protein DET1 {ECO:0000313|EMBL:AES93896.2}; SubName: Full=Putative de-etiolated protein 1, Det1 {ECO:0000313|EMBL:RHN53477.1};	Negative regulator of histones	GO:0031461,cullin-RING ubiquitin ligase complex; GO:0005634,nucleus; GO:1990756,ubiquitin ligase-substrate adaptor activity; GO:0031625,ubiquitin protein ligase binding; GO:0005975,carbohydrate metabolic process; GO:0032436,positive regulation of proteasomal ubiquitin-dependent protein catabolic process; GO:0016567,protein ubiquitination; GO:0009585,red, far-red light phototransduction; GO:000367…	PF09737.12:De-etiolated protein 1 Det1	--	--	--
MS.gene024723	chr5.3	2862173	2864936	+	MS.gene024723	--	K14826 FK506-binding nuclear protein [EC:5.2.1.8] | (GenBank) FKBP-type peptidyl-prolyl cis-trans isomerase (A)	--	peptidyl-prolyl cis-trans isomerase FKBP53 [Medicago truncatula]	FKB53_ARATH RecName: Full=Peptidyl-prolyl cis-trans isomerase FKBP53; Short=PPIase FKBP53; EC=5.2.1.8; AltName: Full=FK506-binding protein 53; Short=AtFKBP53; AltName: Full=Immunophilin FKBP53; AltName: Full=Rotamase;	G7K7Y8_MEDTR RecName: Full=Peptidylprolyl isomerase {ECO:0000256|ARBA:ARBA00013194, ECO:0000256|PROSITE-ProRule:PRU00277}; EC=5.2.1.8 {ECO:0000256|ARBA:ARBA00013194, ECO:0000256|PROSITE-ProRule:PRU00277};	FKBP-type peptidyl-prolyl cis-trans isomerase	GO:0005730,nucleolus; GO:0005634,nucleus; GO:0042393,histone binding; GO:0003755,peptidyl-prolyl cis-trans isomerase activity; GO:0006334,nucleosome assembly; GO:0003674,molecular_function; GO:0005488,binding; GO:0005515,protein binding; GO:0003824,catalytic activity; GO:0016853,isomerase activity; GO:0016859,cis-trans isomerase activity; GO:0140096,catalytic activity, acting on a protein; GO:000…	PF17800.4:Nucleoplasmin-like domain	--	--	--
MS.gene02475	chr8.2	28504500	28506133	+	MS.gene02475	--	K19600 tubby and related proteins | (GenBank) tubby-F-box-like protein (A)	--	tubby-like F-box protein 2 [Medicago truncatula]	TLP5_ORYSJ RecName: Full=Tubby-like F-box protein 5; Short=OsTLP5; AltName: Full=Tubby-like F-box protein 8; Short=OsTLP8;	A0A072TSP9_MEDTR SubName: Full=Putative transcription factor TUBBY family {ECO:0000313|EMBL:RHN42083.1}; SubName: Full=Tubby-F-box-like protein {ECO:0000313|EMBL:KEH20427.1};	Tub family proteins	--	PF01167.21:Tub family	TUB	TF	TUB
MS.gene024768	chr5.3	2449338	2463757	+	MS.gene024768	--	K14290 exportin-1 | (GenBank) chromosome region maintenance protein 1/exportin (A)	ko03008: Ribosome biogenesis in eukaryotes; ko03013: Nucleocytoplasmic transport; ko03250: Viral life cycle - HIV-1	protein EXPORTIN 1A [Medicago truncatula]	XPO1A_ARATH RecName: Full=Protein EXPORTIN 1A {ECO:0000303|PubMed:18791220}; Short=AtCRM1 {ECO:0000303|PubMed:10652141}; Short=AtXPO1 {ECO:0000303|PubMed:10652141}; AltName: Full=Protein HEAT-INTOLERANT 2 {ECO:0000303|PubMed:20345641};	G7K6H8_MEDTR SubName: Full=Chromosome region maintenance protein 1/exportin {ECO:0000313|EMBL:AES93816.2};	Nuclear transport receptor CRM1/MSN5 (importin beta superfamily)	GO:0005737,cytoplasm; GO:0031965,nuclear membrane; GO:0005643,nuclear pore; GO:0005634,nucleus; GO:0005049,nuclear export signal receptor activity; GO:0031267,small GTPase binding; GO:0009553,embryo sac development; GO:0051028,mRNA transport; GO:0009555,pollen development; GO:0009846,pollen germination; GO:0009860,pollen tube growth; GO:0006611,protein export from nucleus; GO:0009408,response to …	PF08767.14:CRM1 C terminal	--	--	--
MS.gene024772	chr5.3	2408007	2409599	+	MS.gene024772	--	K00660 chalcone synthase [EC:2.3.1.74] | (GenBank) chalcone and stilbene synthase family protein (A)	ko00941: Flavonoid biosynthesis; ko00960: Tropane, piperidine and pyridine alkaloid biosynthesis; ko01100: Metabolic pathways; ko01110: Biosynthesis of secondary metabolites; ko04712: Circadian rhythm - plant	chalcone synthase 4 [Medicago truncatula]	CHS4_MEDSA RecName: Full=Chalcone synthase 4; EC=2.3.1.74; AltName: Full=CHS12-1; AltName: Full=Naringenin-chalcone synthase 4;	G7K6H2_MEDTR RecName: Full=Chalcone synthase {ECO:0000256|ARBA:ARBA00012975}; EC=2.3.1.74 {ECO:0000256|ARBA:ARBA00012975};	--	GO:0102128,chalcone synthase activity; GO:0016210,naringenin-chalcone synthase activity; GO:0009813,flavonoid biosynthetic process; GO:0003674,molecular_function; GO:0003824,catalytic activity; GO:0016740,transferase activity; GO:0016746,acyltransferase activity; GO:0016747,acyltransferase activity, transferring groups other than amino-acyl groups; GO:0008150,biological_process; GO:0008152,metabo…	PF00195.22:Chalcone and stilbene synthases, N-terminal domain	--	--	--
MS.gene024869	chr5.3	1503361	1504569	-	MS.gene024869	--	--	--	lactoylglutathione lyase [Medicago truncatula]	--	G7K3N2_MEDTR SubName: Full=Lactoylglutathione lyase/glyoxalase I family protein {ECO:0000313|EMBL:AES93685.1}; SubName: Full=Putative lactoylglutathione lyase {ECO:0000313|EMBL:RHN53313.1}; EC=4.4.1.5 {ECO:0000313|EMBL:RHN53313.1};	Glyoxalase	GO:0004462,lactoylglutathione lyase activity; GO:0003674,molecular_function; GO:0003824,catalytic activity; GO:0016829,lyase activity; GO:0016846,carbon-sulfur lyase activity	PF00903.28:Glyoxalase/Bleomycin resistance protein/Dioxygenase superfamily	--	--	--
MS.gene02527	chr3.2	75782685	75785589	+	MS.gene02527	--	K00121 S-(hydroxymethyl)glutathione dehydrogenase / alcohol dehydrogenase [EC:1.1.1.284 1.1.1.1] | (GenBank) zinc-binding alcohol dehydrogenase family protein (A)	ko00010: Glycolysis / Gluconeogenesis; ko00071: Fatty acid degradation; ko00350: Tyrosine metabolism; ko00620: Pyruvate metabolism; ko01100: Metabolic pathways; ko01110: Biosynthesis of secondary metabolites; ko01200: Carbon metabolism	Ty3/gypsy retrotransposon protein [Trifolium medium]	--	A0A392LZA0_9FABA SubName: Full=Ty3/gypsy retrotransposon protein {ECO:0000313|EMBL:MCH80329.1}; Flags: Fragment;	--	--	PF17917.4:RNase H-like domain found in reverse transcriptase	--	--	--
MS.gene025278	chr2.2	44866562	44867170	+	MS.gene025278	--	K09286 EREBP-like factor | (GenBank) DNA-binding domain protein (A)	--	ethylene-responsive transcription factor ERF017 [Medicago truncatula]	ERF17_ARATH RecName: Full=Ethylene-responsive transcription factor ERF017;	G7IIR2_MEDTR SubName: Full=Ethylene-responsive transcription factor ERF017-like protein {ECO:0000313|EMBL:AES65613.1}; SubName: Full=Putative transcription factor AP2-EREBP family {ECO:0000313|EMBL:RHN73684.1};	--	GO:0005634,nucleus; GO:0003700,DNA-binding transcription factor activity; GO:0000976,transcription cis-regulatory region binding; GO:0009873,ethylene-activated signaling pathway; GO:0003674,molecular_function; GO:0140110,transcription regulator activity; GO:0001067,transcription regulatory region nucleic acid binding; GO:0003676,nucleic acid binding; GO:0003677,DNA binding; GO:0003690,double-stra…	PF00847.23:AP2 domain	AP2/ERF-ERF	TF	AP2/ERF->AP2/ERF-ERF
MS.gene025280	chr2.2	44860046	44860654	+	MS.gene025280	--	K09286 EREBP-like factor | (GenBank) DNA-binding domain protein (A)	--	ethylene-responsive transcription factor ERF017 [Medicago truncatula]	ERF17_ARATH RecName: Full=Ethylene-responsive transcription factor ERF017;	G7IIR2_MEDTR SubName: Full=Ethylene-responsive transcription factor ERF017-like protein {ECO:0000313|EMBL:AES65613.1}; SubName: Full=Putative transcription factor AP2-EREBP family {ECO:0000313|EMBL:RHN73684.1};	--	GO:0005634,nucleus; GO:0003700,DNA-binding transcription factor activity; GO:0000976,transcription cis-regulatory region binding; GO:0009873,ethylene-activated signaling pathway; GO:0003674,molecular_function; GO:0140110,transcription regulator activity; GO:0001067,transcription regulatory region nucleic acid binding; GO:0003676,nucleic acid binding; GO:0003677,DNA binding; GO:0003690,double-stra…	PF00847.23:AP2 domain	AP2/ERF-ERF	TF	AP2/ERF->AP2/ERF-ERF
MS.gene025283	chr2.2	44842579	44843232	+	MS.gene025283	--	K09286 EREBP-like factor | (GenBank) AP2 domain class transcription factor (A)	--	ethylene-responsive transcription factor ERF017 [Medicago truncatula]	ERF17_ARATH RecName: Full=Ethylene-responsive transcription factor ERF017;	I3SZ39_MEDTR SubName: Full=Ethylene-responsive transcription factor ERF017-like protein {ECO:0000313|EMBL:KEH37603.1}; SubName: Full=Putative transcription factor AP2-EREBP family {ECO:0000313|EMBL:RHN73686.1};	--	GO:0005634,nucleus; GO:0003700,DNA-binding transcription factor activity; GO:0000976,transcription cis-regulatory region binding; GO:0009873,ethylene-activated signaling pathway; GO:0003674,molecular_function; GO:0140110,transcription regulator activity; GO:0001067,transcription regulatory region nucleic acid binding; GO:0003676,nucleic acid binding; GO:0003677,DNA binding; GO:0003690,double-stra…	PF00847.23:AP2 domain	AP2/ERF-ERF	TF	AP2/ERF->AP2/ERF-ERF
MS.gene02560	chr3.2	75415148	75419524	-	MS.gene02560	--	--	--	auxilin-related protein 1 [Medicago truncatula]	AUXI1_ARATH RecName: Full=Auxilin-related protein 1 {ECO:0000305}; AltName: Full=Auxilin-like protein 1 {ECO:0000303|PubMed:11701884};	A0A072V0L9_MEDTR SubName: Full=DnaJ domain protein {ECO:0000313|EMBL:KEH35332.1}; SubName: Full=Putative DnaJ domain-containing protein {ECO:0000313|EMBL:RHN69472.1};	Auxilin-like protein and related proteins containing DnaJ domain	GO:0009504,cell plate; GO:0005737,cytoplasm; GO:0031410,cytoplasmic vesicle; GO:0005829,cytosol; GO:0005783,endoplasmic reticulum; GO:0005794,Golgi apparatus; GO:0043231,intracellular membrane-bounded organelle; GO:0005886,plasma membrane; GO:0031982,vesicle; GO:0030276,clathrin binding; GO:0072318,clathrin coat disassembly; GO:0072583,clathrin-dependent endocytosis; GO:1900186,negative regulatio…	PF00226.34:DnaJ domain	--	--	--
MS.gene025714	chr7.2	5081847	5082002	-	MS.gene025714	--	--	--	indole-3-acetic acid-induced protein ARG2 [Medicago truncatula]	ARG2_VIGRR RecName: Full=Indole-3-acetic acid-induced protein ARG2;	I3S6P4_MEDTR SubName: Full=Late embryogenesis abundant protein {ECO:0000313|EMBL:KEH24387.1}; SubName: Full=Putative Late embryogenesis abundant protein, LEA5-type {ECO:0000313|EMBL:RHN48963.1};	--	--	PF03242.16:Late embryogenesis abundant protein	--	--	--
MS.gene025726	chr7.4	19155	22470	-	MS.gene025726	--	K12890 serine/arginine-rich splicing factor 1 | (GenBank) pre-mRNA-splicing factor SF2-like protein (A)	ko03040: Spliceosome	serine/arginine-rich-splicing factor SR34-like [Medicago truncatula]	SR34B_ARATH RecName: Full=Serine/arginine-rich splicing factor SR34B; Short=At-SR34B; Short=At-SRp34B; Short=AtSR34B; AltName: Full=SER/ARG-rich protein 34B;	A0A396HAX8_MEDTR SubName: Full=Putative nucleotide-binding alpha-beta plait domain-containing protein {ECO:0000313|EMBL:RHN48954.1};	Alternative splicing factor ASF/SF2 (RRM superfamily)	GO:0016607,nuclear speck; GO:0005681,spliceosomal complex; GO:0003723,RNA binding; GO:0000398,mRNA splicing, via spliceosome; GO:0003674,molecular_function; GO:0003676,nucleic acid binding; GO:0005488,binding; GO:0097159,organic cyclic compound binding; GO:1901363,heterocyclic compound binding; GO:0000375,RNA splicing, via transesterification reactions; GO:0000377,RNA splicing, via transesterific…	PF00076.25:RNA recognition motif. (a.k.a. RRM, RBD, or RNP domain)	--	--	--
MS.gene02581	chr3.2	75263007	75271025	+	MS.gene02581	--	K12309 beta-galactosidase [EC:3.2.1.23] | (GenBank) beta-like galactosidase (A)	ko00052: Galactose metabolism; ko00511: Other glycan degradation; ko00531: Glycosaminoglycan degradation; ko00600: Sphingolipid metabolism; ko00604: Glycosphingolipid biosynthesis - ganglio series; ko01100: Metabolic pathways	beta-galactosidase 16 [Medicago truncatula]	BGA16_ARATH RecName: Full=Beta-galactosidase 16; Short=Lactase 16; EC=3.2.1.23; Flags: Precursor;	G7J4Z9_MEDTR RecName: Full=Beta-galactosidase {ECO:0000256|ARBA:ARBA00012756, ECO:0000256|RuleBase:RU000675}; EC=3.2.1.23 {ECO:0000256|ARBA:ARBA00012756, ECO:0000256|RuleBase:RU000675};	Beta-galactosidase	GO:0048046,apoplast; GO:0005773,vacuole; GO:0004565,beta-galactosidase activity; GO:0030246,carbohydrate binding; GO:0005975,carbohydrate metabolic process; GO:0003674,molecular_function; GO:0003824,catalytic activity; GO:0004553,hydrolase activity, hydrolyzing O-glycosyl compounds; GO:0015925,galactosidase activity; GO:0016787,hydrolase activity; GO:0016798,hydrolase activity, acting on glycosyl…	PF01301.22:Glycosyl hydrolases family 35	--	--	--
MS.gene025826	chr5.3	5960872	5961930	-	MS.gene025826	--	--	--	surfeit locus protein 6 [Medicago truncatula]	--	G7JXC8_MEDTR SubName: Full=Putative ribosomal RNA-processing protein {ECO:0000313|EMBL:RHN53761.1}; SubName: Full=Surfeit locus protein {ECO:0000313|EMBL:AES94284.2};	Uncharacterized conserved protein	GO:0005634,nucleus; GO:0005575,cellular_component; GO:0005622,intracellular anatomical structure; GO:0043226,organelle; GO:0043227,membrane-bounded organelle; GO:0043229,intracellular organelle; GO:0043231,intracellular membrane-bounded organelle; GO:0110165,cellular anatomical entity	PF04935.15:Surfeit locus protein 6	--	--	--
MS.gene025911	chr7.1	907567	910868	-	MS.gene025911	--	K05391 cyclic nucleotide gated channel, plant | (GenBank) cyclic nucleotide-gated ion channel-like protein (A)	ko04626: Plant-pathogen interaction	cyclic nucleotide-gated ion channel-like protein [Medicago truncatula]	CNGC1_ARATH RecName: Full=Cyclic nucleotide-gated ion channel 1; Short=AtCNGC1; AltName: Full=Cyclic nucleotide- and calmodulin-regulated ion channel 1;	G7L436_MEDTR SubName: Full=Cyclic nucleotide-gated ion channel-like protein {ECO:0000313|EMBL:AES82786.1}; SubName: Full=Putative potassium channel, voltage-dependent, EAG/ELK/ERG {ECO:0000313|EMBL:RHN49538.1};	K+-channel ERG and related proteins, contain PAS/PAC sensor domain	GO:0016021,integral component of membrane; GO:0005886,plasma membrane; GO:0005516,calmodulin binding; GO:0030552,cAMP binding; GO:0030553,cGMP binding; GO:0005216,ion channel activity; GO:0003674,molecular_function; GO:0005488,binding; GO:0005515,protein binding; GO:0000166,nucleotide binding; GO:0017076,purine nucleotide binding; GO:0030551,cyclic nucleotide binding; GO:0030554,adenyl nucleotide…	PF00520.34:Ion transport protein	--	--	--
MS.gene025982	chr7.1	1661290	1667304	+	MS.gene025982	--	K08770 ubiquitin C | (GenBank) polyubiquitin 3 (A)	ko04120: Ubiquitin mediated proteolysis	hypothetical protein CXB51_001289 [Gossypium anomalum]	UBIQP_PEA RecName: Full=Polyubiquitin; Contains: RecName: Full=Ubiquitin; Flags: Precursor;	A0A8J6DD88_9ROSI SubName: Full=Uncharacterized protein {ECO:0000313|EMBL:KAG8503330.1};	Ubiquitin and ubiquitin-like proteins	GO:0005737,cytoplasm; GO:0005634,nucleus; GO:0003729,mRNA binding; GO:0003674,molecular_function; GO:0003676,nucleic acid binding; GO:0003723,RNA binding; GO:0005488,binding; GO:0097159,organic cyclic compound binding; GO:1901363,heterocyclic compound binding; GO:0005575,cellular_component; GO:0005622,intracellular anatomical structure; GO:0110165,cellular anatomical entity; GO:0043226,organelle;…	PF00240.26:Ubiquitin family	--	--	--
MS.gene026099	chr2.2	47715860	47718307	+	MS.gene026099	--	K14508 regulatory protein NPR1 | (GenBank) regulatory protein NPR1 (A)	ko04075: Plant hormone signal transduction	BTB/POZ domain and ankyrin repeat-containing protein NPR1-1 [Medicago sp. Y. Liu s.n.]	NPR1_ORYSI RecName: Full=BTB/POZ domain and ankyrin repeat-containing protein NPR1 {ECO:0000305}; Short=OsNPR1 {ECO:0000303|Ref.2}; AltName: Full=NPR1 homolog 1 {ECO:0000305}; Short=OsNH1 {ECO:0000303|PubMed:15986920};	A0A7U3NJF6_9FABA SubName: Full=BTB/POZ domain and ankyrin repeat-containing protein NPR1-1 {ECO:0000313|EMBL:QOV03064.1};	FOG: Ankyrin repeat	GO:0005737,cytoplasm; GO:0005634,nucleus; GO:2000022,regulation of jasmonic acid mediated signaling pathway; GO:2000031,regulation of salicylic acid mediated signaling pathway; GO:0009862,systemic acquired resistance, salicylic acid mediated signaling pathway; GO:0007154,cell communication; GO:0007165,signal transduction; GO:0008150,biological_process; GO:0009719,response to endogenous stimulus; …	PF12313.11:NPR1/NIM1 like defence protein C terminal	TRAF	TR	TRAF
MS.gene026113	14483	2316	5427	+	MS.gene026113	--	K06444 lycopene epsilon-cyclase [EC:5.5.1.18] | (GenBank) lycopene epsilon cyclase (A)	ko00906: Carotenoid biosynthesis; ko01100: Metabolic pathways; ko01110: Biosynthesis of secondary metabolites	lycopene epsilon cyclase, chloroplastic [Medicago truncatula]	LCYE_ARATH RecName: Full=Lycopene epsilon cyclase, chloroplastic {ECO:0000303|PubMed:8837512}; EC=5.5.1.18 {ECO:0000269|PubMed:11226339, ECO:0000269|PubMed:8837512}; AltName: Full=Protein LUTEIN DEFICIENT 2 {ECO:0000303|PubMed:9789087}; Flags: Precursor;	G7IQ81_MEDTR SubName: Full=Lycopene epsilon cyclase {ECO:0000313|EMBL:AES65494.1}; SubName: Full=Putative lycopene epsilon-cyclase {ECO:0000313|EMBL:RHN73552.1}; EC=5.5.1.18 {ECO:0000313|EMBL:RHN73552.1};	--	GO:0031969,chloroplast membrane; GO:0016021,integral component of membrane; GO:0045435,lycopene epsilon cyclase activity; GO:0016491,oxidoreductase activity; GO:0016705,oxidoreductase activity, acting on paired donors, with incorporation or reduction of molecular oxygen; GO:0016120,carotene biosynthetic process; GO:0016117,carotenoid biosynthetic process; GO:0006744,ubiquinone biosynthetic proces…	PF05834.15:Lycopene cyclase protein	--	--	--
MS.gene026214	chr1.2	23233301	23249664	-	MS.gene026214	--	K10357 myosin V | (GenBank) myosin heavy chain (A)	--	myosin heavy chain [Medicago truncatula]	MYO8_ARATH RecName: Full=Myosin-8; AltName: Full=Myosin XI B; Short=AtXIB;	A0A072VH49_MEDTR SubName: Full=Myosin heavy chain {ECO:0000313|EMBL:KEH40916.1};	Myosin class V heavy chain	GO:0015629,actin cytoskeleton; GO:0005737,cytoplasm; GO:0016459,myosin complex; GO:0051015,actin filament binding; GO:0005524,ATP binding; GO:0005516,calmodulin binding; GO:0003774,cytoskeletal motor activity; GO:0000146,microfilament motor activity; GO:0007015,actin filament organization; GO:0030048,actin filament-based movement; GO:0048767,root hair elongation; GO:0030050,vesicle transport alon…	PF00063.24:Myosin head (motor domain)	--	--	--
MS.gene02622	chr3.3	74827818	74833410	-	MS.gene02622	--	--	--	TOM1-like protein 3 [Medicago truncatula]	TOL3_ARATH RecName: Full=TOM1-like protein 3 {ECO:0000305};	A0A072V220_MEDTR SubName: Full=ENTH/VHS/GAT family protein {ECO:0000313|EMBL:KEH35378.1}; SubName: Full=Putative target of Myb protein {ECO:0000313|EMBL:RHN69514.1};	Cytosolic sorting protein GGA2/TOM1	GO:0016020,membrane; GO:0035091,phosphatidylinositol binding; GO:0043130,ubiquitin binding; GO:0043328,protein transport to vacuole involved in ubiquitin-dependent protein catabolic process via the multivesicular body sorting pathway; GO:0003674,molecular_function; GO:0005488,binding; GO:0005543,phospholipid binding; GO:0008289,lipid binding; GO:0005515,protein binding; GO:0032182,ubiquitin-like …	PF00790.22:VHS domain	--	--	--
MS.gene026290	chr1.1	20536464	20540741	-	MS.gene026290	--	K13354 solute carrier family 25 (peroxisomal adenine nucleotide transporter), member 17 | (GenBank) peroxisomal membrane carrier protein (A)	ko04146: Peroxisome	peroxisomal nicotinamide adenine dinucleotide carrier-like [Cicer arietinum]	PXN_ARATH RecName: Full=Peroxisomal nicotinamide adenine dinucleotide carrier; AltName: Full=Peroxisomal NAD carrier; AltName: Full=Peroxisomal membrane protein 38, (PMP36); Short=AtPMP38; AltName: Full=Protein ABERRANT PEROXISOME MORPHOLOGY 3; AltName: Full=Solute carrier family 25 member 17;	A0A1S2Z222_CICAR SubName: Full=peroxisomal nicotinamide adenine dinucleotide carrier-like {ECO:0000313|RefSeq:XP_004513596.1};	Predicted mitochondrial carrier protein	GO:0046861,glyoxysomal membrane; GO:0016021,integral component of membrane; GO:0005777,peroxisome; GO:0000325,plant-type vacuole; GO:0015297,antiporter activity; GO:0022857,transmembrane transporter activity; GO:0043132,NAD transport; GO:0044375,regulation of peroxisome size; GO:0055085,transmembrane transport; GO:0003674,molecular_function; GO:0005215,transporter activity; GO:0015291,secondary a…	PF00153.30:Mitochondrial carrier protein	--	--	--
MS.gene02631	chr3.3	74927330	74929654	+	MS.gene02631	--	K03875 F-box and leucine-rich repeat protein 1 (S-phase kinase-associated protein 2) | (GenBank) F-box SKP2A-like protein (A)	ko04120: Ubiquitin mediated proteolysis	F-box protein SKP2A [Medicago truncatula]	SKP2A_ARATH RecName: Full=F-box protein SKP2A; AltName: Full=FBL5-like protein; Short=AtFBL5; AltName: Full=SKP2-like protein 1; Short=AtSKP2;1;	B7FJG1_MEDTR SubName: Full=F-box SKP2A-like protein {ECO:0000313|EMBL:KEH35391.1}; SubName: Full=Putative F-box domain, leucine-rich repeat domain, L domain-containing protein {ECO:0000313|EMBL:RHN69527.1};	Leucine rich repeat proteins, some proteins contain F-box	GO:0005634,nucleus; GO:0019005,SCF ubiquitin ligase complex; GO:0004842,ubiquitin-protein transferase activity; GO:0009734,auxin-activated signaling pathway; GO:0071365,cellular response to auxin stimulus; GO:0010311,lateral root formation; GO:0051781,positive regulation of cell division; GO:0016567,protein ubiquitination; GO:0031146,SCF-dependent proteasomal ubiquitin-dependent protein catabolic…	PF13516.9:Leucine Rich repeat	--	--	--
MS.gene026438	chr1.1	18605055	18605808	+	MS.gene026438	--	--	--	glycine-rich RNA-binding protein 2-like [Medicago truncatula]	--	A0A072VRF0_MEDTR SubName: Full=Uncharacterized protein {ECO:0000313|EMBL:KEH40710.1, ECO:0000313|EnsemblPlants:KEH40710};	--	--	PF07172.14:Glycine rich protein family	--	--	--
MS.gene02651	chr3.1	72369748	72374357	+	MS.gene02651	--	K18857 alcohol dehydrogenase class-P [EC:1.1.1.1] | (GenBank) zinc-binding alcohol dehydrogenase family protein (A)	ko00010: Glycolysis / Gluconeogenesis; ko00071: Fatty acid degradation; ko00350: Tyrosine metabolism; ko00592: alpha-Linolenic acid metabolism; ko00620: Pyruvate metabolism; ko01100: Metabolic pathways; ko01110: Biosynthesis of secondary metabolites	alcohol dehydrogenase 1 isoform X2 [Medicago truncatula]	ADH1_PEA RecName: Full=Alcohol dehydrogenase 1 {ECO:0000303|PubMed:3309331}; EC=1.1.1.1 {ECO:0000269|PubMed:3309331};	G7J5M6_MEDTR SubName: Full=Alcohol dehydrogenase 1 {ECO:0000313|EMBL:RHN69549.1}; EC=1.1.1.1 {ECO:0000313|EMBL:RHN69549.1}; SubName: Full=Zinc-binding alcohol dehydrogenase family protein {ECO:0000313|EMBL:AES72380.1};	Alcohol dehydrogenase, class III	GO:0005737,cytoplasm; GO:0004022,alcohol dehydrogenase (NAD+) activity; GO:0008270,zinc ion binding; GO:0003674,molecular_function; GO:0003824,catalytic activity; GO:0016491,oxidoreductase activity; GO:0016614,oxidoreductase activity, acting on CH-OH group of donors; GO:0016616,oxidoreductase activity, acting on the CH-OH group of donors, NAD or NADP as acceptor; GO:0018455,alcohol dehydrogenase …	PF00107.29:Zinc-binding dehydrogenase	--	--	--
MS.gene026529	chr1.1	17357027	17359674	+	MS.gene026529	--	--	--	ankyrin repeat-containing protein At2g01680 [Medicago truncatula]	Y2168_ARATH RecName: Full=Ankyrin repeat-containing protein At2g01680;	G8A009_MEDTR SubName: Full=Ankyrin repeat plant-like protein {ECO:0000313|EMBL:KEH40593.1}; SubName: Full=Putative ankyrin repeat-containing protein {ECO:0000313|EMBL:RHN78044.1};	FOG: Ankyrin repeat	GO:0016021,integral component of membrane; GO:0005886,plasma membrane; GO:0008157,protein phosphatase 1 binding; GO:0019888,protein phosphatase regulator activity; GO:0035304,regulation of protein dephosphorylation; GO:0003674,molecular_function; GO:0005488,binding; GO:0005515,protein binding; GO:0019899,enzyme binding; GO:0019902,phosphatase binding; GO:0019903,protein phosphatase binding; GO:00…	PF12796.10:Ankyrin repeats (3 copies)	--	--	--
MS.gene026618	chr1.1	16126433	16126897	-	MS.gene026618	--	K13448 calcium-binding protein CML | (GenBank) EF hand calcium-binding family protein (A)	ko04626: Plant-pathogen interaction	probable calcium-binding protein CML44 [Medicago truncatula]	CML44_ARATH RecName: Full=Probable calcium-binding protein CML44; AltName: Full=Calmodulin-like protein 44;	G7I8G4_MEDTR SubName: Full=EF hand calcium-binding family protein {ECO:0000313|EMBL:AES59845.1}; SubName: Full=Putative EF-hand domain pair protein {ECO:0000313|EMBL:RHN77940.1};	Calmodulin and related proteins (EF-Hand superfamily)	GO:0005509,calcium ion binding; GO:0071456,cellular response to hypoxia; GO:0003674,molecular_function; GO:0005488,binding; GO:0043167,ion binding; GO:0043169,cation binding; GO:0046872,metal ion binding; GO:0001666,response to hypoxia; GO:0006950,response to stress; GO:0008150,biological_process; GO:0009628,response to abiotic stimulus; GO:0009987,cellular process; GO:0033554,cellular response t…	PF00036.35:EF hand	--	--	--
MS.gene026760	chr4.1	85550343	85552222	+	MS.gene026760	--	K13993 HSP20 family protein | (GenBank) hsp20/alpha crystallin family protein (A)	ko04141: Protein processing in endoplasmic reticulum	26.5 kDa heat shock protein, mitochondrial isoform X1 [Medicago truncatula]	HS26M_ARATH RecName: Full=26.5 kDa heat shock protein, mitochondrial; Short=AtHsp26.5; Flags: Precursor;	G7JGZ4_MEDTR SubName: Full=Hsp20/alpha crystallin family protein {ECO:0000313|EMBL:AES86587.1}; SubName: Full=Putative small heat shock protein HSP20 {ECO:0000313|EMBL:RHN58524.1};	Molecular chaperone (small heat-shock protein Hsp26/Hsp42)	GO:0005739,mitochondrion; GO:0005575,cellular_component; GO:0005622,intracellular anatomical structure; GO:0005737,cytoplasm; GO:0043226,organelle; GO:0043227,membrane-bounded organelle; GO:0043229,intracellular organelle; GO:0043231,intracellular membrane-bounded organelle; GO:0110165,cellular anatomical entity	PF00011.24:Hsp20/alpha crystallin family	--	--	--
MS.gene027004	chr3.4	49974903	49985992	+	MS.gene027004	--	K13459 disease resistance protein RPS2 | (GenBank) NB-ARC domain disease resistance protein (A)	ko04626: Plant-pathogen interaction	uncharacterized protein LOC123914509 [Trifolium pratense]	DRL27_ARATH RecName: Full=Disease resistance protein At4g27190;	A0A072UVQ2_MEDTR SubName: Full=Disease resistance protein (CC-NBS-LRR class) family protein {ECO:0000313|EMBL:KEH33874.1};	Apoptotic ATPase	GO:0043531,ADP binding; GO:0005524,ATP binding; GO:0006952,defense response; GO:0000166,nucleotide binding; GO:0003674,molecular_function; GO:0005488,binding; GO:0017076,purine nucleotide binding; GO:0030554,adenyl nucleotide binding; GO:0032553,ribonucleotide binding; GO:0032555,purine ribonucleotide binding; GO:0032559,adenyl ribonucleotide binding; GO:0036094,small molecule binding; GO:0043167…	PF00931.25:NB-ARC domain	--	--	--
MS.gene027162	chr3.4	47498016	47499439	-	MS.gene027162	--	--	--	uncharacterized protein LOC120579562 [Medicago truncatula]	--	A0A396IVN9_MEDTR SubName: Full=Putative meiosis arrest female protein {ECO:0000313|EMBL:RHN67027.1};	--	GO:0005777,peroxisome; GO:1903231,mRNA base-pairing post-transcriptional repressor activity; GO:0004540,ribonuclease activity; GO:0003674,molecular_function; GO:0003676,nucleic acid binding; GO:0003723,RNA binding; GO:0003729,mRNA binding; GO:0005488,binding; GO:0030371,translation repressor activity; GO:0045182,translation regulator activity; GO:0097159,organic cyclic compound binding; GO:190136…	PF01936.21:NYN domain	--	--	--
MS.gene027327	chr7.1	48790820	48793012	+	MS.gene027327	--	K12126 phytochrome-interacting factor 3 | (GenBank) phytochrome-interacting factor 3.1 (A)	ko04075: Plant hormone signal transduction; ko04712: Circadian rhythm - plant	transcription factor bHLH62 [Medicago truncatula]	BH062_ARATH RecName: Full=Transcription factor bHLH62; AltName: Full=Basic helix-loop-helix protein 62; Short=AtbHLH62; Short=bHLH 62; AltName: Full=Transcription factor EN 85; AltName: Full=bHLH transcription factor bHLH062;	A0A072U9Q4_MEDTR SubName: Full=BHLH transcription factor {ECO:0000313|EMBL:KEH22550.1}; SubName: Full=Putative transcription factor bHLH family {ECO:0000313|EMBL:RHN45752.1};	--	GO:0005634,nucleus; GO:0003700,DNA-binding transcription factor activity; GO:0046983,protein dimerization activity; GO:0000976,transcription cis-regulatory region binding; GO:0006355,regulation of DNA-templated transcription; GO:0003674,molecular_function; GO:0140110,transcription regulator activity; GO:0005488,binding; GO:0005515,protein binding; GO:0001067,transcription regulatory region nuclei…	PF00010.29:Helix-loop-helix DNA-binding domain	bHLH	TF	bHLH
MS.gene027407	chr4.4	52834416	52842891	+	MS.gene027407	--	K01681 aconitate hydratase [EC:4.2.1.3] | (GenBank) cytoplasmic-like aconitate hydratase (A)	ko00020: Citrate cycle (TCA cycle); ko00630: Glyoxylate and dicarboxylate metabolism; ko01100: Metabolic pathways; ko01110: Biosynthesis of secondary metabolites; ko01200: Carbon metabolism; ko01210: 2-Oxocarboxylic acid metabolism; ko01230: Biosynthesis of amino acids	aconitate hydratase, cytoplasmic [Medicago truncatula]	ACOHC_CUCMA RecName: Full=Aconitate hydratase, cytoplasmic; Short=Aconitase; EC=4.2.1.3; AltName: Full=Citrate hydro-lyase;	G7JDJ4_MEDTR RecName: Full=Aconitate hydratase {ECO:0000256|RuleBase:RU361275}; Short=Aconitase {ECO:0000256|RuleBase:RU361275}; EC=4.2.1.3 {ECO:0000256|RuleBase:RU361275};	RNA-binding translational regulator IRP (aconitase superfamily)	GO:0005737,cytoplasm; GO:0051539,4 iron, 4 sulfur cluster binding; GO:0003994,aconitate hydratase activity; GO:0047780,citrate dehydratase activity; GO:0046872,metal ion binding; GO:0006097,glyoxylate cycle; GO:0003674,molecular_function; GO:0005488,binding; GO:0051536,iron-sulfur cluster binding; GO:0051540,metal cluster binding; GO:0003824,catalytic activity; GO:0016829,lyase activity; GO:00168…	PF00330.23:Aconitase family (aconitate hydratase)	--	--	--
MS.gene02749	chr2.3	58202239	58206297	-	MS.gene02749	--	K09422 transcription factor MYB, plant | (GenBank) myb transcription factor (A)	--	telomere repeat-binding factor 1 isoform X1 [Medicago truncatula]	TRB1_ARATH RecName: Full=Telomere repeat-binding factor 1; Short=AtTRB1; AltName: Full=MYB transcription factor;	A0A072VG04_MEDTR RecName: Full=MYB transcription factor {ECO:0000256|ARBA:ARBA00032813};	--	GO:0000785,chromatin; GO:0005730,nucleolus; GO:0000786,nucleosome; GO:0005634,nucleus; GO:0032991,protein-containing complex; GO:0003700,DNA-binding transcription factor activity; GO:0003691,double-stranded telomeric DNA binding; GO:1990841,promoter-specific chromatin binding; GO:0042803,protein homodimerization activity; GO:0000976,transcription cis-regulatory region binding; GO:0006334,nucleoso…	PF00249.34:Myb-like DNA-binding domain	MYB-related	TF	MYB->MYB-related
MS.gene027492	chr5.4	26254995	26260474	-	MS.gene027492	--	K00161 pyruvate dehydrogenase E1 component alpha subunit [EC:1.2.4.1] | (GenBank) pyruvate dehydrogenase complex E1 alpha subunit (A)	ko00010: Glycolysis / Gluconeogenesis; ko00020: Citrate cycle (TCA cycle); ko00620: Pyruvate metabolism; ko01100: Metabolic pathways; ko01110: Biosynthesis of secondary metabolites; ko01200: Carbon metabolism	pyruvate dehydrogenase E1 component subunit alpha, mitochondrial [Medicago truncatula]	ODPA_PEA RecName: Full=Pyruvate dehydrogenase E1 component subunit alpha, mitochondrial; Short=PDHE1-A; EC=1.2.4.1; Flags: Precursor;	G7K5M8_MEDTR RecName: Full=Pyruvate dehydrogenase E1 component subunit alpha {ECO:0000256|RuleBase:RU361139}; EC=1.2.4.1 {ECO:0000256|RuleBase:RU361139};	Pyruvate dehydrogenase E1, alpha subunit	GO:0005759,mitochondrial matrix; GO:0004739,pyruvate dehydrogenase (acetyl-transferring) activity; GO:0006086,acetyl-CoA biosynthetic process from pyruvate; GO:0006096,glycolytic process; GO:0003674,molecular_function; GO:0003824,catalytic activity; GO:0004738,pyruvate dehydrogenase activity; GO:0016491,oxidoreductase activity; GO:0016624,oxidoreductase activity, acting on the aldehyde or oxo gro…	PF00676.23:Dehydrogenase E1 component	--	--	--
MS.gene027502	chr5.4	25926340	25932055	-	MS.gene027502	--	K24081 zinc finger MYND domain-containing protein 15 | (GenBank) zinc finger MYND domain protein (A)	--	zinc finger MYND domain-containing protein 15 isoform X2 [Medicago truncatula]	--	A0A072UEB5_MEDTR SubName: Full=Zinc finger MYND domain protein {ECO:0000313|EMBL:KEH27776.1};	--	GO:0046872,metal ion binding; GO:0003674,molecular_function; GO:0005488,binding; GO:0043167,ion binding; GO:0043169,cation binding	PF20179.1:MSS51 C-terminal domain	--	--	--
MS.gene027656	chr5.2	23937954	23942542	-	MS.gene027656	--	--	--	uncharacterized protein LOC11416585 [Medicago truncatula]	--	G7K078_MEDTR SubName: Full=Transmembrane protein, putative {ECO:0000313|EMBL:AES96159.1};	--	GO:0016021,integral component of membrane; GO:0016020,membrane; GO:0005575,cellular_component; GO:0031224,intrinsic component of membrane; GO:0110165,cellular anatomical entity	--	--	--	--
MS.gene027846	chr5.2	20986578	20994460	-	MS.gene027846	--	K01414 oligopeptidase A [EC:3.4.24.70] | (GenBank) zincin-like metalloprotease family protein (A)	--	oligopeptidase A [Medicago truncatula]	OOPDA_ARATH RecName: Full=Organellar oligopeptidase A, chloroplastic/mitochondrial; EC=3.4.24.70; AltName: Full=Thimet metalloendopeptidase 1; AltName: Full=Zincin-like metalloproteases family protein 1; Flags: Precursor;	G7KGF6_MEDTR RecName: Full=Oligopeptidase A {ECO:0000256|ARBA:ARBA00026100}; EC=3.4.24.70 {ECO:0000256|ARBA:ARBA00026100};	Metalloendopeptidase family - saccharolysin & thimet oligopeptidase	GO:0009507,chloroplast; GO:0009570,chloroplast stroma; GO:0005759,mitochondrial matrix; GO:0009536,plastid; GO:0046872,metal ion binding; GO:0004222,metalloendopeptidase activity; GO:0006518,peptide metabolic process; GO:0006508,proteolysis; GO:0003674,molecular_function; GO:0005488,binding; GO:0043167,ion binding; GO:0043169,cation binding; GO:0003824,catalytic activity; GO:0004175,endopeptidase…	PF01432.23:Peptidase family M3	--	--	--
MS.gene02789	chr2.4	60716514	60719302	+	MS.gene02789	--	K20472 coatomer subunit zeta | (GenBank) nonclathrin coat protein zeta1-COP (A)	--	coatomer zeta2 subunit [Medicago truncatula]	COPZ1_ARATH RecName: Full=Coatomer subunit zeta-1; AltName: Full=Zeta-1-coat protein; AltName: Full=Zeta-COP 1;	Q5QQ31_MEDTR RecName: Full=Coatomer subunit zeta {ECO:0000256|RuleBase:RU366053};	Vesicle coat complex COPI, zeta subunit	GO:0030126,COPI vesicle coat; GO:0000139,Golgi membrane; GO:0005634,nucleus; GO:0006891,intra-Golgi vesicle-mediated transport; GO:0006886,intracellular protein transport; GO:0006890,retrograde vesicle-mediated transport, Golgi to endoplasmic reticulum; GO:0006810,transport; GO:0008150,biological_process; GO:0016192,vesicle-mediated transport; GO:0048193,Golgi vesicle transport; GO:0051179,locali…	PF01217.23:Clathrin adaptor complex small chain	--	--	--
MS.gene027922	chr5.4	20080272	20085252	+	MS.gene027922	--	K11971 E3 ubiquitin-protein ligase RNF14 [EC:2.3.2.31] | (GenBank) NDR1/HIN1-like protein (A)	--	E3 ubiquitin-protein ligase RNF14 [Medicago truncatula]	ARI1_ARATH RecName: Full=Probable E3 ubiquitin-protein ligase ARI1; EC=2.3.2.31 {ECO:0000250|UniProtKB:Q9Y4X5}; AltName: Full=ARIADNE-like protein ARI1; AltName: Full=Protein ariadne homolog 1; AltName: Full=RING-type E3 ubiquitin transferase ARI1 {ECO:0000305};	G7KDN8_MEDTR SubName: Full=NDR1/HIN1-like protein {ECO:0000313|EMBL:AES95805.1}; SubName: Full=Putative transcription factor C2H2 family {ECO:0000313|EMBL:RHN54811.1};	Predicted E3 ubiquitin ligase	GO:0005737,cytoplasm; GO:0000151,ubiquitin ligase complex; GO:0046872,metal ion binding; GO:0031624,ubiquitin conjugating enzyme binding; GO:0061630,ubiquitin protein ligase activity; GO:0032436,positive regulation of proteasomal ubiquitin-dependent protein catabolic process; GO:0000209,protein polyubiquitination; GO:0006511,ubiquitin-dependent protein catabolic process; GO:0003674,molecular_func…	PF05773.25:RWD domain	--	--	--
MS.gene02805	chr2.3	60723433	60729432	-	MS.gene02805	--	K13430 serine/threonine-protein kinase PBS1 [EC:2.7.11.1] | (GenBank) receptor Serine/Threonine kinase (A)	ko04626: Plant-pathogen interaction	leucine-rich repeat receptor protein kinase HPCA1 isoform X1 [Medicago truncatula]	HPCA1_ARATH RecName: Full=Leucine-rich repeat receptor protein kinase HPCA1 {ECO:0000305}; EC=2.7.11.1 {ECO:0000269|PubMed:32076270}; AltName: Full=Protein HYDROGEN-PEROXIDE-INDUCED CALCIUM INCREASES 1 {ECO:0000303|PubMed:32076270}; Flags: Precursor;	G7IFT4_MEDTR SubName: Full=LRR receptor-like kinase {ECO:0000313|EMBL:AES64685.2};	--	GO:0016021,integral component of membrane; GO:0000325,plant-type vacuole; GO:0005886,plasma membrane; GO:0009536,plastid; GO:0005524,ATP binding; GO:0016301,kinase activity; GO:0004675,transmembrane receptor protein serine/threonine kinase activity; GO:0009593,detection of chemical stimulus; GO:1901528,hydrogen peroxide mediated signaling pathway involved in stomatal movement; GO:0046777,protein …	PF00069.28:Protein kinase domain	--	--	--
MS.gene028115	chr5.3	16408924	16414028	-	MS.gene028115	--	K03032 26S proteasome regulatory subunit N2 | (GenBank) 26S proteasome regulatory complex component (A)	ko03050: Proteasome	26S proteasome regulatory complex component [Medicago truncatula]	PSD1A_ARATH RecName: Full=26S proteasome non-ATPase regulatory subunit 1 homolog A; AltName: Full=26S proteasome regulatory subunit RPN2a; Short=AtRPN2a; AltName: Full=26S proteasome regulatory subunit S1 homolog A;	A0A072U6F0_MEDTR RecName: Full=26S proteasome non-ATPase regulatory subunit 1 homolog {ECO:0000256|PIRNR:PIRNR015947};	26S proteasome regulatory complex, subunit RPN2/PSMD1	GO:0005783,endoplasmic reticulum; GO:0005634,nucleus; GO:0000502,proteasome complex; GO:0008540,proteasome regulatory particle, base subcomplex; GO:0034515,proteasome storage granule; GO:0030234,enzyme regulator activity; GO:0043161,proteasome-mediated ubiquitin-dependent protein catabolic process; GO:0042176,regulation of protein catabolic process; GO:0003674,molecular_function; GO:0098772,molec…	--	--	--	--
MS.gene028267	chr4.2	16950461	16953149	-	MS.gene028267	--	K01184 polygalacturonase [EC:3.2.1.15] | (GenBank) polygalacturonase (A)	ko00040: Pentose and glucuronate interconversions; ko01100: Metabolic pathways	polygalacturonase At1g48100 [Medicago truncatula]	PGLR4_ARATH RecName: Full=Polygalacturonase At1g48100; Short=PG; EC=3.2.1.15; AltName: Full=Pectinase At1g48100; Flags: Precursor;	A0A072V005_MEDTR SubName: Full=Pectin lyase superfamily protein {ECO:0000313|EMBL:KEH31410.1}; SubName: Full=Putative polygalacturonase {ECO:0000313|EMBL:RHN62913.1}; EC=3.2.1.15 {ECO:0000313|EMBL:RHN62913.1};	--	GO:0005576,extracellular region; GO:0004650,polygalacturonase activity; GO:0005975,carbohydrate metabolic process; GO:0009831,plant-type cell wall modification involved in multidimensional cell growth; GO:0003674,molecular_function; GO:0003824,catalytic activity; GO:0004553,hydrolase activity, hydrolyzing O-glycosyl compounds; GO:0016787,hydrolase activity; GO:0016798,hydrolase activity, acting o…	PF00295.20:Glycosyl hydrolases family 28	--	--	--
MS.gene028353	chr4.2	18008976	18010604	-	MS.gene028353	--	K22395 cinnamyl-alcohol dehydrogenase [EC:1.1.1.195] | (GenBank) FAD-binding berberine family protein (A)	ko00940: Phenylpropanoid biosynthesis; ko01100: Metabolic pathways; ko01110: Biosynthesis of secondary metabolites	berberine bridge enzyme-like 18 [Medicago truncatula]	STOX_BERWI RecName: Full=Tetrahydroberberine oxidase {ECO:0000303|PubMed:3402447}; Short=THB oxidase {ECO:0000305}; EC=1.3.3.8 {ECO:0000269|PubMed:21327819, ECO:0000269|PubMed:3402447}; AltName: Full=(S)-tetrahydroprotoberberine oxidase {ECO:0000303|PubMed:21327819}; Short=BwSTOX {ECO:0000303|PubMed:21327819}; Flags: Precursor;	A0A072UNR7_MEDTR SubName: Full=Reticuline oxidase-like protein {ECO:0000313|EMBL:KEH31322.1};	--	GO:0071949,FAD binding; GO:0050328,tetrahydroberberine oxidase activity; GO:0000166,nucleotide binding; GO:0003674,molecular_function; GO:0005488,binding; GO:0036094,small molecule binding; GO:0043167,ion binding; GO:0043168,anion binding; GO:0050660,flavin adenine dinucleotide binding; GO:0097159,organic cyclic compound binding; GO:1901265,nucleoside phosphate binding; GO:1901363,heterocyclic co…	PF01565.26:FAD binding domain	--	--	--
MS.gene028354	chr4.2	18018371	18019693	-	MS.gene028354	--	K22395 cinnamyl-alcohol dehydrogenase [EC:1.1.1.195] | (GenBank) FAD-binding berberine family protein (A)	ko00940: Phenylpropanoid biosynthesis; ko01100: Metabolic pathways; ko01110: Biosynthesis of secondary metabolites	berberine bridge enzyme-like 18 [Medicago truncatula]	BBE15_ARATH RecName: Full=Berberine bridge enzyme-like 15 {ECO:0000303|PubMed:26037923}; Short=AtBBE-like 15 {ECO:0000303|PubMed:26037923}; EC=1.1.1.194 {ECO:0000269|PubMed:26037923}; EC=1.1.1.195 {ECO:0000269|PubMed:26037923}; AltName: Full=Protein EMBRYO SAC DEVELOPMENT ARREST 28 {ECO:0000303|PubMed:15634699}; AltName: Full=Protein MATERNAL EFFECT EMBRYO ARREST 23 {ECO:0000303|PubMed:15634699};…	G8A1B3_MEDTR SubName: Full=Reticuline oxidase-like protein {ECO:0000313|EMBL:KEH31321.1};	--	GO:0005576,extracellular region; GO:0009505,plant-type cell wall; GO:0009506,plasmodesma; GO:0045551,cinnamyl-alcohol dehydrogenase activity; GO:0050268,coniferyl-alcohol dehydrogenase activity; GO:0071949,FAD binding; GO:0052747,sinapyl alcohol dehydrogenase activity; GO:0009793,embryo development ending in seed dormancy; GO:0010197,polar nucleus fusion; GO:0003674,molecular_function; GO:0003824…	PF08031.15:Berberine and berberine like	--	--	--
MS.gene028521	chr4.1	20423556	20424905	-	MS.gene028521	--	--	--	uncharacterized protein LOC11413349 [Medicago truncatula]	--	G7JU07_MEDTR SubName: Full=Octicosapeptide/phox/Bem1p (PB1) domain protein {ECO:0000313|EMBL:AES90541.2}; SubName: Full=Putative PB1 domain-containing protein {ECO:0000313|EMBL:RHN62623.1};	--	--	PF00564.27:PB1 domain	--	--	--
MS.gene028586	chr4.4	22231563	22235315	-	MS.gene028586	--	K13430 serine/threonine-protein kinase PBS1 [EC:2.7.11.1] | (GenBank) receptor Serine/Threonine kinase (A)	ko04626: Plant-pathogen interaction	G-type lectin S-receptor-like serine/threonine-protein kinase RKS1 isoform X2 [Medicago truncatula]	RKS1_ARATH RecName: Full=G-type lectin S-receptor-like serine/threonine-protein kinase RKS1; EC=2.7.11.1; AltName: Full=Receptor-like protein kinase 1; Flags: Precursor;	A0A072UP57_MEDTR RecName: Full=Receptor-like serine/threonine-protein kinase {ECO:0000256|PIRNR:PIRNR000641}; EC=2.7.11.1 {ECO:0000256|PIRNR:PIRNR000641};	--	GO:0016021,integral component of membrane; GO:0005886,plasma membrane; GO:0005524,ATP binding; GO:0005516,calmodulin binding; GO:0030246,carbohydrate binding; GO:0106310,protein serine kinase activity; GO:0004674,protein serine/threonine kinase activity; GO:0031625,ubiquitin protein ligase binding; GO:0006468,protein phosphorylation; GO:0048544,recognition of pollen; GO:0000166,nucleotide binding…	PF07714.20:Protein tyrosine and serine/threonine kinase	--	--	--
MS.gene028712	chr2.1	8817778	8827528	-	MS.gene028712	--	K15501 serine/threonine-protein phosphatase 6 regulatory subunit 3 | (GenBank) SIT4 phosphatase-associated family protein (A)	--	serine/threonine-protein phosphatase 6 regulatory subunit 2 isoform X1 [Medicago truncatula]	--	G7IRT9_MEDTR SubName: Full=SIT4 phosphatase-associated family protein {ECO:0000313|EMBL:AES67505.2};	SAP family cell cycle dependent phosphatase-associated protein	GO:0019903,protein phosphatase binding; GO:0019888,protein phosphatase regulator activity; GO:0043666,regulation of phosphoprotein phosphatase activity; GO:0003674,molecular_function; GO:0005488,binding; GO:0005515,protein binding; GO:0019899,enzyme binding; GO:0019902,phosphatase binding; GO:0019208,phosphatase regulator activity; GO:0030234,enzyme regulator activity; GO:0098772,molecular functi…	PF04499.18:SIT4 phosphatase-associated protein	--	--	--
MS.gene028875	chr2.3	9765356	9766591	+	MS.gene028875	--	K23047 E3 ubiquitin-protein ligase UNKL [EC:2.3.2.27] | (GenBank) zinc finger CCCH domain protein (A)	--	salt tolerant protein [Medicago sativa]	C3H2_ARATH RecName: Full=Zinc finger CCCH domain-containing protein 2 {ECO:0000303|PubMed:18221561}; Short=AtC3H2 {ECO:0000303|PubMed:18221561}; AltName: Full=Protein SOMNUS {ECO:0000303|PubMed:18487351}; Short=SOM {ECO:0000303|PubMed:18487351}; AltName: Full=Tandem CCCH Zinc Finger protein 4 {ECO:0000303|PubMed:26978070}; Short=AtTZF4 {ECO:0000303|PubMed:26978070};	A0A072VAW2_MEDTR SubName: Full=Putative transcription factor C3H family {ECO:0000313|EMBL:RHN75763.1}; SubName: Full=Zinc finger CCCH domain protein {ECO:0000313|EMBL:KEH39169.1};	CCCH-type Zn-finger protein	GO:0005634,nucleus; GO:0003677,DNA binding; GO:0003700,DNA-binding transcription factor activity; GO:0046872,metal ion binding; GO:0010187,negative regulation of seed germination; GO:0006355,regulation of DNA-templated transcription; GO:0003674,molecular_function; GO:0003676,nucleic acid binding; GO:0005488,binding; GO:0097159,organic cyclic compound binding; GO:1901363,heterocyclic compound bind…	PF00642.27:Zinc finger C-x8-C-x5-C-x3-H type (and similar)	C3H	TF	C3H
MS.gene028926	chr2.3	10423980	10426275	-	MS.gene028926	--	--	--	bifunctional epoxide hydrolase 2 [Medicago truncatula]	RMS3_PEA RecName: Full=Strigolactone esterase RMS3 {ECO:0000305}; EC=3.1.-.- {ECO:0000305}; AltName: Full=Protein DWARF 14 homolog {ECO:0000305}; Short=PsD14 {ECO:0000303|PubMed:27479744}; AltName: Full=Protein RAMOSUS 3 {ECO:0000303|PubMed:27479744};	A0A072VAP8_MEDTR SubName: Full=Epoxide hydrolase-like protein {ECO:0000313|EMBL:KEH39109.1}; SubName: Full=Putative soluble epoxide hydrolase {ECO:0000313|EMBL:RHN75708.1}; EC=3.3.2.10 {ECO:0000313|EMBL:RHN75708.1};	Soluble epoxide hydrolase	GO:0005737,cytoplasm; GO:0005634,nucleus; GO:0016787,hydrolase activity; GO:0010223,secondary shoot formation; GO:1901601,strigolactone biosynthetic process; GO:0003674,molecular_function; GO:0003824,catalytic activity; GO:0001763,morphogenesis of a branching structure; GO:0007275,multicellular organism development; GO:0008150,biological_process; GO:0009653,anatomical structure morphogenesis; GO:…	PF00561.23:alpha/beta hydrolase fold	--	--	--
MS.gene028994	chr2.3	11294809	11296230	+	MS.gene028994	--	K13264 isoflavone 7-O-glucoside-6''-O-malonyltransferase [EC:2.3.1.115] | (GenBank) malonyl-CoA:isoflavone 7-O-glucoside malonyltransferase (A)	ko00943: Isoflavonoid biosynthesis; ko00944: Flavone and flavonol biosynthesis	coumaroyl-CoA:anthocyanidin 3-O-glucoside-6''-O-coumaroyltransferase 1 [Medicago truncatula]	3AT1_ARATH RecName: Full=Coumaroyl-CoA:anthocyanidin 3-O-glucoside-6''-O-coumaroyltransferase 1; EC=2.3.1.-;	A0A072VAG9_MEDTR SubName: Full=Anthocyanin 5-aromatic acyltransferase {ECO:0000313|EMBL:KEH39034.1}; SubName: Full=Putative transferase {ECO:0000313|EMBL:RHN75646.1};	--	GO:0016746,acyltransferase activity; GO:0003674,molecular_function; GO:0003824,catalytic activity; GO:0016740,transferase activity	PF02458.18:Transferase family	--	--	--
MS.gene029072	chr1.3	79156736	79157095	-	MS.gene029072	--	K18624 macrophage erythroblast attacher | (GenBank) macrophage erythroblast attacher-like protein (A)	--	macrophage erythroblast attacher-like protein [Trifolium pratense]	MAEA_ARATH RecName: Full=Protein MAEA homolog {ECO:0000305};	A0A2K3PC94_TRIPR SubName: Full=Macrophage erythroblast attacher-like protein {ECO:0000313|EMBL:PNY12910.1};	Uncharacterized conserved protein	GO:0005737,cytoplasm; GO:0034657,GID complex; GO:0005634,nucleus; GO:0046872,metal ion binding; GO:0061630,ubiquitin protein ligase activity; GO:0043161,proteasome-mediated ubiquitin-dependent protein catabolic process; GO:0003674,molecular_function; GO:0005488,binding; GO:0043167,ion binding; GO:0043169,cation binding; GO:0003824,catalytic activity; GO:0004842,ubiquitin-protein transferase activ…	--	--	--	--
MS.gene029097	chr1.3	78836783	78842118	+	MS.gene029097	--	K12373 hexosaminidase [EC:3.2.1.52] | (GenBank) glycoside hydrolase family 20 domain protein (A)	ko00511: Other glycan degradation; ko00513: Various types of N-glycan biosynthesis; ko00520: Amino sugar and nucleotide sugar metabolism; ko00531: Glycosaminoglycan degradation; ko00600: Sphingolipid metabolism; ko00603: Glycosphingolipid biosynthesis - globo and isoglobo series; ko00604: Glycosphingolipid biosynthesis - ganglio series; ko01100: Metabolic pathways	beta-hexosaminidase 1 [Medicago truncatula]	HEXO1_ARATH RecName: Full=Beta-hexosaminidase 1; EC=3.2.1.52; AltName: Full=Beta-GlcNAcase 1; AltName: Full=Beta-N-acetylhexosaminidase 1; AltName: Full=Beta-hexosaminidase 2; Short=AtHEX2; AltName: Full=N-acetyl-beta-glucosaminidase 1; Flags: Precursor;	A0A072W2M8_MEDTR RecName: Full=Beta-hexosaminidase {ECO:0000256|PIRNR:PIRNR001093}; EC=3.2.1.52 {ECO:0000256|PIRNR:PIRNR001093};	Beta-N-acetylhexosaminidase	GO:0016020,membrane; GO:0000325,plant-type vacuole; GO:0099503,secretory vesicle; GO:0005773,vacuole; GO:0004563,beta-N-acetylhexosaminidase activity; GO:0015929,hexosaminidase activity; GO:0102148,N-acetyl-beta-D-galactosaminidase activity; GO:0005975,carbohydrate metabolic process; GO:0030203,glycosaminoglycan metabolic process; GO:0003674,molecular_function; GO:0003824,catalytic activity; GO:0…	PF00728.25:Glycosyl hydrolase family 20, catalytic domain	--	--	--
MS.gene029222	chr1.3	77394477	77402850	+	MS.gene029222	--	K07151 dolichyl-diphosphooligosaccharide---protein glycosyltransferase [EC:2.4.99.18] | (GenBank) oligosaccharyltransferase subunit STT3 (A)	ko00510: N-Glycan biosynthesis; ko00513: Various types of N-glycan biosynthesis; ko01100: Metabolic pathways; ko04141: Protein processing in endoplasmic reticulum	dolichyl-diphosphooligosaccharide--protein glycosyltransferase subunit STT3A [Medicago truncatula]	STT3A_ARATH RecName: Full=Dolichyl-diphosphooligosaccharide--protein glycosyltransferase subunit STT3A; Short=Oligosaccharyl transferase subunit STT3A; Short=STT3-A; EC=2.4.99.18; AltName: Full=Integral membrane protein 1; AltName: Full=Protein STAUROSPORIN AND TEMPERATURE SENSITIVE 3-LIKE A;	G7IE81_MEDTR RecName: Full=Dolichyl-diphosphooligosaccharide--protein glycotransferase {ECO:0000256|ARBA:ARBA00012605}; EC=2.4.99.18 {ECO:0000256|ARBA:ARBA00012605};	Oligosaccharyltransferase, STT3 subunit	GO:0005783,endoplasmic reticulum; GO:0005789,endoplasmic reticulum membrane; GO:0016021,integral component of membrane; GO:0009536,plastid; GO:0004579,dolichyl-diphosphooligosaccharide-protein glycotransferase activity; GO:0046872,metal ion binding; GO:0006486,protein glycosylation; GO:0047484,regulation of response to osmotic stress; GO:0009651,response to salt stress; GO:0003674,molecular_funct…	PF02516.17:Oligosaccharyl transferase STT3 subunit	--	--	--
MS.gene029300	chr1.4	86407612	86411064	-	MS.gene029300	--	K15893 glycerate dehydrogenase [EC:1.1.1.29] | (GenBank) D-glycerate dehydrogenase/hydroxypyruvate reductase (A)	ko00260: Glycine, serine and threonine metabolism; ko00630: Glyoxylate and dicarboxylate metabolism; ko01100: Metabolic pathways; ko01110: Biosynthesis of secondary metabolites; ko01200: Carbon metabolism	glycerate dehydrogenase [Medicago truncatula]	DHGY_CUCSA RecName: Full=Glycerate dehydrogenase; Short=GDH; EC=1.1.1.29; AltName: Full=NADH-dependent hydroxypyruvate reductase; Short=HPR;	A0A072VRS6_MEDTR SubName: Full=D-glycerate dehydrogenase/hydroxypyruvate reductase {ECO:0000313|EMBL:KEH44351.1}; SubName: Full=Putative oxidoreductase {ECO:0000313|EMBL:RHN82543.1}; EC=1.1.1.- {ECO:0000313|EMBL:RHN82543.1};	Glyoxylate/hydroxypyruvate reductase (D-isomer-specific 2-hydroxy acid dehydrogenase superfamily)	GO:0005777,peroxisome; GO:0008465,glycerate dehydrogenase activity; GO:0051287,NAD binding; GO:0009854,oxidative photosynthetic carbon pathway; GO:0003674,molecular_function; GO:0003824,catalytic activity; GO:0016491,oxidoreductase activity; GO:0016614,oxidoreductase activity, acting on CH-OH group of donors; GO:0016616,oxidoreductase activity, acting on the CH-OH group of donors, NAD or NADP as …	PF02826.22:D-isomer specific 2-hydroxyacid dehydrogenase, NAD binding domain	--	--	--
MS.gene029391	chr1.4	84724894	84728646	+	MS.gene029391	--	K10839 UV excision repair protein RAD23 | (GenBank) RAD23 UV excision repair family protein (A)	ko03420: Nucleotide excision repair; ko04141: Protein processing in endoplasmic reticulum	ubiquitin receptor RAD23c [Medicago truncatula]	RD23C_ARATH RecName: Full=Ubiquitin receptor RAD23c; Short=AtRAD23c; AltName: Full=Putative DNA repair protein RAD23-3; AltName: Full=RAD23-like protein 3; Short=AtRAD23-3;	A0A072VS14_MEDTR RecName: Full=Ubiquitin receptor RAD23 {ECO:0000256|RuleBase:RU367049}; AltName: Full=DNA repair protein RAD23 {ECO:0000256|RuleBase:RU367049};	Nucleotide excision repair factor NEF2, RAD23 component	GO:0005737,cytoplasm; GO:0005829,cytosol; GO:0005654,nucleoplasm; GO:0005634,nucleus; GO:0003684,damaged DNA binding; GO:0031593,polyubiquitin modification-dependent protein binding; GO:0070628,proteasome binding; GO:0043130,ubiquitin binding; GO:0006289,nucleotide-excision repair; GO:0043161,proteasome-mediated ubiquitin-dependent protein catabolic process; GO:0003674,molecular_function; GO:0003…	PF00627.34:UBA/TS-N domain	--	--	--
MS.gene029506	chr1.3	74178798	74182217	+	MS.gene029506	--	K03327 multidrug resistance protein, MATE family | (GenBank) MATE efflux family protein (A)	--	protein DETOXIFICATION 16 [Medicago truncatula]	DTX16_ARATH RecName: Full=Protein DETOXIFICATION 16 {ECO:0000303|PubMed:11739388}; Short=AtDTX16 {ECO:0000303|PubMed:11739388}; AltName: Full=Multidrug and toxic compound extrusion protein 16 {ECO:0000305}; Short=MATE protein 16 {ECO:0000305};	A0A396K0F8_MEDTR RecName: Full=Protein DETOXIFICATION {ECO:0000256|RuleBase:RU004914}; AltName: Full=Multidrug and toxic compound extrusion protein {ECO:0000256|RuleBase:RU004914};	Uncharacterized membrane protein, predicted efflux pump	GO:0016021,integral component of membrane; GO:0016020,membrane; GO:0000325,plant-type vacuole; GO:0009536,plastid; GO:0015297,antiporter activity; GO:0022857,transmembrane transporter activity; GO:0042910,xenobiotic transmembrane transporter activity; GO:0009624,response to nematode; GO:1990961,xenobiotic detoxification by transmembrane export across the plasma membrane; GO:0003674,molecular_func…	PF01554.21:MatE	--	--	--
MS.gene02970	chr1.1	65912243	65915165	-	MS.gene02970	--	--	--	uncharacterized protein LOC11417122 [Medicago truncatula]	--	G7I2X4_MEDTR SubName: Full=Uncharacterized protein {ECO:0000313|EMBL:AES61879.1, ECO:0000313|EnsemblPlants:AES61879};	--	--	--	--	--	--
MS.gene029903	chr1.4	54226473	54229829	+	MS.gene029903	--	K01728 pectate lyase [EC:4.2.2.2] | (GenBank) pectate lyase family protein (A)	ko00040: Pentose and glucuronate interconversions; ko01100: Metabolic pathways	probable pectate lyase 4 [Medicago truncatula]	PLY4_ARATH RecName: Full=Probable pectate lyase 4; EC=4.2.2.2; Flags: Precursor;	A0A072VJW3_MEDTR RecName: Full=Pectate lyase {ECO:0000256|ARBA:ARBA00012272, ECO:0000256|RuleBase:RU361123}; EC=4.2.2.2 {ECO:0000256|ARBA:ARBA00012272, ECO:0000256|RuleBase:RU361123};	--	GO:0046872,metal ion binding; GO:0030570,pectate lyase activity; GO:0045490,pectin catabolic process; GO:0003674,molecular_function; GO:0005488,binding; GO:0043167,ion binding; GO:0043169,cation binding; GO:0003824,catalytic activity; GO:0016829,lyase activity; GO:0016835,carbon-oxygen lyase activity; GO:0016837,carbon-oxygen lyase activity, acting on polysaccharides; GO:0000272,polysaccharide ca…	PF00544.22:Pectate lyase	--	--	--
MS.gene029947	chr6.2	68013889	68016153	-	MS.gene029947	--	--	--	protein trichome birefringence-like 4 [Medicago truncatula]	TBL4_ARATH RecName: Full=Protein trichome birefringence-like 4;	G7JMR6_MEDTR SubName: Full=Pmr5/Cas1p GDSL/SGNH-like acyl-esterase family protein {ECO:0000313|EMBL:AES91931.2}; SubName: Full=Putative PMR5 domain, PC-Esterase {ECO:0000313|EMBL:RHN64344.1};	--	GO:0005794,Golgi apparatus; GO:0016021,integral component of membrane; GO:0016413,O-acetyltransferase activity; GO:0003674,molecular_function; GO:0003824,catalytic activity; GO:0008374,O-acyltransferase activity; GO:0016407,acetyltransferase activity; GO:0016740,transferase activity; GO:0016746,acyltransferase activity; GO:0016747,acyltransferase activity, transferring groups other than amino-acy…	PF13839.9:GDSL/SGNH-like Acyl-Esterase family found in Pmr5 and Cas1p	--	--	--
MS.gene030070	chr5.1	73244604	73246889	+	MS.gene030070	--	--	--	uncharacterized protein LOC11429971 [Medicago truncatula]	--	G7K3E8_MEDTR SubName: Full=Putative major facilitator superfamily domain-containing protein {ECO:0000313|EMBL:RHN57720.1}; SubName: Full=Transmembrane protein, putative {ECO:0000313|EMBL:AET00426.1};	--	GO:0016021,integral component of membrane; GO:0005575,cellular_component; GO:0016020,membrane; GO:0031224,intrinsic component of membrane; GO:0110165,cellular anatomical entity	--	--	--	--
MS.gene030234	chr8.2	8453790	8463379	+	MS.gene030234	--	K00921 1-phosphatidylinositol-3-phosphate 5-kinase [EC:2.7.1.150] | (GenBank) 1-phosphatidylinositol-3-phosphate 5-kinase (A)	ko00562: Inositol phosphate metabolism; ko01100: Metabolic pathways; ko04070: Phosphatidylinositol signaling system; ko04145: Phagosome	1-phosphatidylinositol-3-phosphate 5-kinase FAB1B isoform X2 [Medicago truncatula]	FAB1B_ARATH RecName: Full=1-phosphatidylinositol-3-phosphate 5-kinase FAB1B; Short=Phosphatidylinositol 3-phosphate 5-kinase; EC=2.7.1.150; AltName: Full=FYVE finger-containing phosphoinositide kinase; AltName: Full=PIKfyve; AltName: Full=Phosphatidylinositol 3-phosphate 5-kinase type III; Short=PIPkin-III; Short=Type III PIP kinase; AltName: Full=Protein FORMS APLOID AND BINUCLEATE CELLS 1B;	A0A396INN2_MEDTR RecName: Full=1-phosphatidylinositol-3-phosphate 5-kinase {ECO:0000256|ARBA:ARBA00012009}; EC=2.7.1.150 {ECO:0000256|ARBA:ARBA00012009};	Phosphatidylinositol-4-phosphate 5-kinase and related FYVE finger-containing proteins	GO:0005768,endosome; GO:0010008,endosome membrane; GO:0005739,mitochondrion; GO:0000285,1-phosphatidylinositol-3-phosphate 5-kinase activity; GO:0005524,ATP binding; GO:0046872,metal ion binding; GO:0010256,endomembrane system organization; GO:0046854,phosphatidylinositol phosphate biosynthetic process; GO:0016310,phosphorylation; GO:0009555,pollen development; GO:0090332,stomatal closure; GO:000…	PF01504.21:Phosphatidylinositol-4-phosphate 5-Kinase	--	--	--
MS.gene030280	chr6.2	89073738	89075038	+	MS.gene030280	--	K05933 aminocyclopropanecarboxylate oxidase [EC:1.14.17.4] | (GenBank) 1-aminocyclopropane-1-carboxylate oxidase (A)	ko00270: Cysteine and methionine metabolism; ko01100: Metabolic pathways; ko01110: Biosynthesis of secondary metabolites	1-aminocyclopropane-1-carboxylate oxidase 1 [Medicago truncatula]	ACCO1_ARATH RecName: Full=1-aminocyclopropane-1-carboxylate oxidase 1; Short=ACC oxidase 1; Short=AtACO1; EC=1.14.17.4;	G7KJU7_MEDTR SubName: Full=1-aminocyclopropane-1-carboxylate oxidase {ECO:0000313|EMBL:AES77152.1}; SubName: Full=Putative aminocyclopropanecarboxylate oxidase {ECO:0000313|EMBL:RHN53167.1}; EC=1.14.17.4 {ECO:0000313|EMBL:RHN53167.1};	Iron/ascorbate family oxidoreductases	GO:0009815,1-aminocyclopropane-1-carboxylate oxidase activity; GO:0031418,L-ascorbic acid binding; GO:0046872,metal ion binding; GO:0071398,cellular response to fatty acid; GO:0071732,cellular response to nitric oxide; GO:0051365,cellular response to potassium ion starvation; GO:0006952,defense response; GO:0009693,ethylene biosynthetic process; GO:0003674,molecular_function; GO:0003824,catalytic…	PF03171.23:2OG-Fe(II) oxygenase superfamily	--	--	--
MS.gene030325	chr6.2	88197440	88200752	-	MS.gene030325	--	K01904 4-coumarate--CoA ligase [EC:6.2.1.12] | (GenBank) acyl:CoA ligase (A)	ko00130: Ubiquinone and other terpenoid-quinone biosynthesis; ko00940: Phenylpropanoid biosynthesis; ko01100: Metabolic pathways; ko01110: Biosynthesis of secondary metabolites	4-coumarate--CoA ligase-like 6 [Medicago truncatula]	4CLL6_ARATH RecName: Full=4-coumarate--CoA ligase-like 6 {ECO:0000303|PubMed:12805634}; EC=6.2.1.- {ECO:0000305|PubMed:18267944}; AltName: Full=4-coumarate--CoA ligase {ECO:0000303|PubMed:24838974}; EC=6.2.1.12 {ECO:0000269|PubMed:24838974}; AltName: Full=4-coumarate--CoA ligase isoform 7; Short=At4CL7; AltName: Full=4-hydroxybenzoate--CoA ligase {ECO:0000303|PubMed:24838974}; EC=6.2.1.27 {ECO:00…	A0A396I7Z5_MEDTR SubName: Full=Putative AMP-dependent synthetase/ligase, AMP-binding enzyme domain-containing protein {ECO:0000313|EMBL:RHN61730.1};	Acyl-CoA synthetase	GO:0005777,peroxisome; GO:0106286,(E)-caffeate-CoA ligase activity; GO:0016207,4-coumarate-CoA ligase activity; GO:0018859,4-hydroxybenzoate-CoA ligase activity; GO:0005524,ATP binding; GO:0016405,CoA-ligase activity; GO:0006744,ubiquinone biosynthetic process; GO:0003674,molecular_function; GO:0003824,catalytic activity; GO:0016874,ligase activity; GO:0016877,ligase activity, forming carbon-sulf…	PF00501.31:AMP-binding enzyme	--	--	--
MS.gene030414	chr4.4	6358143	6358961	+	MS.gene030414	--	--	--	probable CCR4-associated factor 1 homolog 9 [Medicago truncatula]	CAF1I_ARATH RecName: Full=Probable CCR4-associated factor 1 homolog 9; EC=3.1.13.4;	I3S8F5_MEDTR RecName: Full=Poly(A)-specific ribonuclease {ECO:0000256|ARBA:ARBA00012161}; EC=3.1.13.4 {ECO:0000256|ARBA:ARBA00012161};	mRNA deadenylase subunit	GO:0030015,CCR4-NOT core complex; GO:0005634,nucleus; GO:0000932,P-body; GO:0008408,3'-5' exonuclease activity; GO:0046872,metal ion binding; GO:0004535,poly(A)-specific ribonuclease activity; GO:0003723,RNA binding; GO:0042742,defense response to bacterium; GO:0002213,defense response to insect; GO:0043928,exonucleolytic catabolism of deadenylated mRNA; GO:0000289,nuclear-transcribed mRNA poly(A…	PF04857.23:CAF1 family ribonuclease	--	--	--
MS.gene030483	chr4.2	7379409	7380046	-	MS.gene030483	--	--	--	protein BASIC PENTACYSTEINE4 [Medicago truncatula]	BPC4_ARATH RecName: Full=Protein BASIC PENTACYSTEINE4; Short=AtBPC4;	G7LI34_MEDTR RecName: Full=GAGA-binding transcriptional activator {ECO:0000256|RuleBase:RU367160};	--	GO:0005634,nucleus; GO:0003677,DNA binding; GO:0003700,DNA-binding transcription factor activity; GO:0042803,protein homodimerization activity; GO:0043565,sequence-specific DNA binding; GO:0050793,regulation of developmental process; GO:0009723,response to ethylene; GO:0003674,molecular_function; GO:0003676,nucleic acid binding; GO:0005488,binding; GO:0097159,organic cyclic compound binding; GO:1…	PF06217.15:GAGA binding protein-like family	BBR-BPC	TF	BBR-BPC
MS.gene030525	chr4.2	7765824	7766455	+	MS.gene030525	--	--	--	uncharacterized protein LOC25501965 [Medicago truncatula]	--	A0A072U544_MEDTR SubName: Full=Transmembrane protein, putative {ECO:0000313|EMBL:KEH20955.1};	--	GO:0016021,integral component of membrane; GO:0005575,cellular_component; GO:0016020,membrane; GO:0031224,intrinsic component of membrane; GO:0110165,cellular anatomical entity	PF06522.14:NADH-ubiquinone reductase complex 1 MLRQ subunit	--	--	--
MS.gene030765	chr4.3	9814157	9817035	+	MS.gene030765	--	K00423 L-ascorbate oxidase [EC:1.10.3.3] | (GenBank) L-ascorbate oxidase (A)	ko00053: Ascorbate and aldarate metabolism; ko01100: Metabolic pathways	L-ascorbate oxidase [Medicago truncatula]	ASO_CUCSA RecName: Full=L-ascorbate oxidase; Short=ASO; Short=Ascorbase; EC=1.10.3.3; Flags: Precursor;	G7LAE5_MEDTR RecName: Full=L-ascorbate oxidase {ECO:0000256|ARBA:ARBA00022095}; EC=1.10.3.3 {ECO:0000256|ARBA:ARBA00012301};	Multicopper oxidases	GO:0005576,extracellular region; GO:0005507,copper ion binding; GO:0008447,L-ascorbate oxidase activity; GO:0003674,molecular_function; GO:0005488,binding; GO:0043167,ion binding; GO:0043169,cation binding; GO:0046872,metal ion binding; GO:0046914,transition metal ion binding; GO:0003824,catalytic activity; GO:0016491,oxidoreductase activity; GO:0016679,oxidoreductase activity, acting on diphenol…	PF00394.25:Multicopper oxidase	--	--	--
MS.gene030773	chr4.3	9883806	9887188	-	MS.gene030773	--	K01858 myo-inositol-1-phosphate synthase [EC:5.5.1.4] | (GenBank) myo-inositol 1-phosphate synthase (A)	ko00562: Inositol phosphate metabolism; ko01100: Metabolic pathways; ko01110: Biosynthesis of secondary metabolites	inositol-3-phosphate synthase [Medicago truncatula]	INO1_TOBAC RecName: Full=Inositol-3-phosphate synthase; Short=MIP synthase; EC=5.5.1.4; AltName: Full=Myo-inositol 1-phosphate synthase; Short=IPS; Short=MI-1-P synthase;	G7LAD5_MEDTR RecName: Full=Inositol-3-phosphate synthase {ECO:0000256|ARBA:ARBA00012125}; EC=5.5.1.4 {ECO:0000256|ARBA:ARBA00012125};	Myo-inositol-1-phosphate synthase	GO:0005737,cytoplasm; GO:0004512,inositol-3-phosphate synthase activity; GO:0006021,inositol biosynthetic process; GO:0008654,phospholipid biosynthetic process; GO:0003674,molecular_function; GO:0003824,catalytic activity; GO:0016853,isomerase activity; GO:0016872,intramolecular lyase activity; GO:0005975,carbohydrate metabolic process; GO:0006020,inositol metabolic process; GO:0006066,alcohol me…	PF07994.15:Myo-inositol-1-phosphate synthase	--	--	--
MS.gene030832	chr4.2	11469730	11475953	+	MS.gene030832	--	K11322 enhancer of polycomb-like protein | (GenBank) enhancer of polycomb-like transcription factor protein (A)	--	uncharacterized protein LOC25501886 [Medicago truncatula]	--	A0A072TTP3_MEDTR RecName: Full=Enhancer of polycomb-like protein {ECO:0000256|RuleBase:RU361124};	Polycomb enhancer protein, EPC	GO:0032777,Piccolo NuA4 histone acetyltransferase complex; GO:0006357,regulation of transcription by RNA polymerase II; GO:0006139,nucleobase-containing compound metabolic process; GO:0006351,DNA-templated transcription; GO:0006355,regulation of DNA-templated transcription; GO:0006366,transcription by RNA polymerase II; GO:0006725,cellular aromatic compound metabolic process; GO:0006807,nitrogen …	PF10513.12:Enhancer of polycomb-like	--	--	--
MS.gene031179	chr3.4	94645288	94647992	-	MS.gene031179	--	K03978 GTP-binding protein | (GenBank) ribosome biogenesis GTP-binding protein YsxC (A)	--	GTP-binding protein At2g22870 [Medicago truncatula]	Y2287_ARATH RecName: Full=GTP-binding protein At2g22870; AltName: Full=Protein EMBRYO DEFECTIVE 2001;	G7J3E8_MEDTR SubName: Full=Putative GTP-binding protein, ribosome biogenesis, YsxC {ECO:0000313|EMBL:RHN70805.1}; SubName: Full=Ribosome biogenesis GTP-binding protein YsxC {ECO:0000313|EMBL:AES73855.1};	Predicted GTPase	GO:0005525,GTP binding; GO:0046872,metal ion binding; GO:0000166,nucleotide binding; GO:0003674,molecular_function; GO:0005488,binding; GO:0017076,purine nucleotide binding; GO:0019001,guanyl nucleotide binding; GO:0032553,ribonucleotide binding; GO:0032555,purine ribonucleotide binding; GO:0032561,guanyl ribonucleotide binding; GO:0035639,purine ribonucleoside triphosphate binding; GO:0036094,sm…	PF01926.26:50S ribosome-binding GTPase	--	--	--
MS.gene031708	chr4.3	30710635	30714288	+	MS.gene031708	--	K01465 dihydroorotase [EC:3.5.2.3] | (GenBank) dihydroorotase (A)	ko00240: Pyrimidine metabolism; ko01100: Metabolic pathways; ko01240: Biosynthesis of cofactors	dihydroorotase, mitochondrial [Medicago truncatula]	PYRC_ARATH RecName: Full=Dihydroorotase, mitochondrial; Short=DHOase; EC=3.5.2.3; Flags: Precursor;	G7JTT9_MEDTR RecName: Full=Dihydroorotase {ECO:0000256|ARBA:ARBA00012860}; EC=3.5.2.3 {ECO:0000256|ARBA:ARBA00012860};	Dihydroorotase	GO:0009507,chloroplast; GO:0005737,cytoplasm; GO:0005829,cytosol; GO:0005739,mitochondrion; GO:0004151,dihydroorotase activity; GO:0046872,metal ion binding; GO:0006207,'de novo' pyrimidine nucleobase biosynthetic process; GO:0044205,'de novo' UMP biosynthetic process; GO:0006221,pyrimidine nucleotide biosynthetic process; GO:0003674,molecular_function; GO:0003824,catalytic activity; GO:0016787,h…	PF01979.23:Amidohydrolase family	--	--	--
MS.gene031821	chr4.3	31980023	31980928	-	MS.gene031821	--	K19891 glucan endo-1,3-beta-glucosidase 1/2/3 [EC:3.2.1.39] | (GenBank) glucan endo-1,3-beta-glucosidase-like protein (A)	ko00500: Starch and sucrose metabolism; ko01100: Metabolic pathways	glucan endo-1,3-beta-glucosidase [Medicago truncatula]	E13B_VITVI RecName: Full=Glucan endo-1,3-beta-glucosidase {ECO:0000250|UniProtKB:Q03467}; EC=3.2.1.39; AltName: Full=(1->3)-beta-glucan endohydrolase {ECO:0000250|UniProtKB:Q03467}; Short=(1->3)-beta-glucanase {ECO:0000250|UniProtKB:Q03467}; AltName: Full=Beta-1,3-endoglucanase {ECO:0000250|UniProtKB:Q03467}; Flags: Precursor;	G7JQL4_MEDTR RecName: Full=Glucan endo-1,3-beta-D-glucosidase {ECO:0000256|ARBA:ARBA00012780}; EC=3.2.1.39 {ECO:0000256|ARBA:ARBA00012780}; AltName: Full=(1->3)-beta-glucan endohydrolase {ECO:0000256|ARBA:ARBA00033335}; AltName: Full=Beta-1,3-endoglucanase {ECO:0000256|ARBA:ARBA00033417};	--	GO:0046658,anchored component of plasma membrane; GO:0042973,glucan endo-1,3-beta-D-glucosidase activity; GO:0005975,carbohydrate metabolic process; GO:0006952,defense response; GO:0009607,response to biotic stimulus; GO:0003674,molecular_function; GO:0003824,catalytic activity; GO:0004553,hydrolase activity, hydrolyzing O-glycosyl compounds; GO:0008422,beta-glucosidase activity; GO:0015926,gluco…	PF00332.21:Glycosyl hydrolases family 17	--	--	--
MS.gene031822	chr4.3	31993814	31994719	-	MS.gene031822	--	K19891 glucan endo-1,3-beta-glucosidase 1/2/3 [EC:3.2.1.39] | (GenBank) glucan endo-1,3-beta-glucosidase-like protein (A)	ko00500: Starch and sucrose metabolism; ko01100: Metabolic pathways	glucan endo-1,3-beta-glucosidase [Medicago truncatula]	E13B_VITVI RecName: Full=Glucan endo-1,3-beta-glucosidase {ECO:0000250|UniProtKB:Q03467}; EC=3.2.1.39; AltName: Full=(1->3)-beta-glucan endohydrolase {ECO:0000250|UniProtKB:Q03467}; Short=(1->3)-beta-glucanase {ECO:0000250|UniProtKB:Q03467}; AltName: Full=Beta-1,3-endoglucanase {ECO:0000250|UniProtKB:Q03467}; Flags: Precursor;	G7JQL4_MEDTR RecName: Full=Glucan endo-1,3-beta-D-glucosidase {ECO:0000256|ARBA:ARBA00012780}; EC=3.2.1.39 {ECO:0000256|ARBA:ARBA00012780}; AltName: Full=(1->3)-beta-glucan endohydrolase {ECO:0000256|ARBA:ARBA00033335}; AltName: Full=Beta-1,3-endoglucanase {ECO:0000256|ARBA:ARBA00033417};	--	GO:0046658,anchored component of plasma membrane; GO:0042973,glucan endo-1,3-beta-D-glucosidase activity; GO:0005975,carbohydrate metabolic process; GO:0006952,defense response; GO:0009607,response to biotic stimulus; GO:0003674,molecular_function; GO:0003824,catalytic activity; GO:0004553,hydrolase activity, hydrolyzing O-glycosyl compounds; GO:0008422,beta-glucosidase activity; GO:0015926,gluco…	PF00332.21:Glycosyl hydrolases family 17	--	--	--
MS.gene03186	chr3.3	73910744	73915437	-	MS.gene03186	--	--	--	auxilin-related protein 1 [Medicago truncatula]	AUXI1_ARATH RecName: Full=Auxilin-related protein 1 {ECO:0000305}; AltName: Full=Auxilin-like protein 1 {ECO:0000303|PubMed:11701884};	A0A072V0L9_MEDTR SubName: Full=DnaJ domain protein {ECO:0000313|EMBL:KEH35332.1}; SubName: Full=Putative DnaJ domain-containing protein {ECO:0000313|EMBL:RHN69472.1};	Auxilin-like protein and related proteins containing DnaJ domain	GO:0009504,cell plate; GO:0005737,cytoplasm; GO:0031410,cytoplasmic vesicle; GO:0005829,cytosol; GO:0005783,endoplasmic reticulum; GO:0005794,Golgi apparatus; GO:0043231,intracellular membrane-bounded organelle; GO:0005886,plasma membrane; GO:0031982,vesicle; GO:0030276,clathrin binding; GO:0072318,clathrin coat disassembly; GO:0072583,clathrin-dependent endocytosis; GO:1900186,negative regulatio…	PF00226.34:DnaJ domain	--	--	--
MS.gene031898	chr3.4	71187974	71189317	-	MS.gene031898	--	K12761 carbon catabolite-derepressing protein kinase [EC:2.7.11.1] | (GenBank) CBL-interacting kinase (A)	--	CBL-interacting kinase [Medicago truncatula]	CIPK2_ORYSJ RecName: Full=CBL-interacting protein kinase 2; EC=2.7.11.1; AltName: Full=OsCIPK02;	A0A072UZG3_MEDTR RecName: Full=Non-specific serine/threonine protein kinase {ECO:0000256|ARBA:ARBA00012513}; EC=2.7.11.1 {ECO:0000256|ARBA:ARBA00012513};	Serine/threonine protein kinase	GO:0005524,ATP binding; GO:0106310,protein serine kinase activity; GO:0004674,protein serine/threonine kinase activity; GO:0006468,protein phosphorylation; GO:0007165,signal transduction; GO:0000166,nucleotide binding; GO:0003674,molecular_function; GO:0005488,binding; GO:0017076,purine nucleotide binding; GO:0030554,adenyl nucleotide binding; GO:0032553,ribonucleotide binding; GO:0032555,purine …	PF00069.28:Protein kinase domain	--	--	--
MS.gene031902	chr3.4	71155075	71155562	-	MS.gene031902	--	--	--	uncharacterized protein LOC11418005 [Medicago truncatula]	--	G7J2Y4_MEDTR SubName: Full=Hypoxia-responsive family protein {ECO:0000313|EMBL:AES71277.1}; SubName: Full=Putative hypoxia induced protein {ECO:0000313|EMBL:RHN68486.1};	--	GO:0031305,integral component of mitochondrial inner membrane; GO:0005746,mitochondrial respirasome; GO:0033617,mitochondrial cytochrome c oxidase assembly; GO:0006996,organelle organization; GO:0007005,mitochondrion organization; GO:0008150,biological_process; GO:0008535,respiratory chain complex IV assembly; GO:0009987,cellular process; GO:0016043,cellular component organization; GO:0017004,cyt…	PF04588.16:Hypoxia induced protein conserved region	--	--	--
MS.gene031917	chr3.4	70997970	71002716	-	MS.gene031917	--	K05909 laccase [EC:1.10.3.2] | (GenBank) laccase/diphenol oxidase family protein (A)	--	laccase-12 [Medicago truncatula]	LAC12_ARATH RecName: Full=Laccase-12; EC=1.10.3.2; AltName: Full=Benzenediol:oxygen oxidoreductase 12; AltName: Full=Diphenol oxidase 12; AltName: Full=Urishiol oxidase 12; Flags: Precursor;	A0A396IVR6_MEDTR RecName: Full=Laccase {ECO:0000256|ARBA:ARBA00012297, ECO:0000256|RuleBase:RU361119}; EC=1.10.3.2 {ECO:0000256|ARBA:ARBA00012297, ECO:0000256|RuleBase:RU361119}; AltName: Full=Benzenediol:oxygen oxidoreductase {ECO:0000256|RuleBase:RU361119}; AltName: Full=Diphenol oxidase {ECO:0000256|RuleBase:RU361119}; AltName: Full=Urishiol oxidase {ECO:0000256|RuleBase:RU361119};	Multicopper oxidases	GO:0048046,apoplast; GO:0005507,copper ion binding; GO:0052716,hydroquinone:oxygen oxidoreductase activity; GO:0016491,oxidoreductase activity; GO:0046274,lignin catabolic process; GO:1990641,response to iron ion starvation; GO:0003674,molecular_function; GO:0005488,binding; GO:0043167,ion binding; GO:0043169,cation binding; GO:0046872,metal ion binding; GO:0046914,transition metal ion binding; G…	PF07732.18:Multicopper oxidase	--	--	--
MS.gene031984	chr3.4	70118790	70122704	+	MS.gene031984	--	K23978 isoamyl acetate esterase [EC:3.1.1.112] | (GenBank) GDSL-like lipase/acylhydrolase (A)	--	GDSL esterase/lipase CPRD49 [Medicago truncatula]	CPR49_ARATH RecName: Full=GDSL esterase/lipase CPRD49; EC=3.1.1.-; AltName: Full=Extracellular lipase CPRD49; Flags: Precursor;	G7JB85_MEDTR SubName: Full=GDSL-like lipase/acylhydrolase {ECO:0000313|EMBL:AES71137.1}; SubName: Full=Putative SGNH hydrolase-type esterase domain-containing protein {ECO:0000313|EMBL:RHN68392.1};	Isoamyl acetate-hydrolyzing esterase	GO:0005576,extracellular region; GO:0016787,hydrolase activity; GO:0016042,lipid catabolic process; GO:0003674,molecular_function; GO:0003824,catalytic activity; GO:0006629,lipid metabolic process; GO:0008150,biological_process; GO:0008152,metabolic process; GO:0009056,catabolic process; GO:0044238,primary metabolic process; GO:0071704,organic substance metabolic process; GO:1901575,organic subst…	PF13472.9:GDSL-like Lipase/Acylhydrolase family	--	--	--
MS.gene032110	chr2.2	14815943	14820966	-	MS.gene032110	--	K07466 replication factor A1 | (GenBank) replication factor-A carboxy-terminal domain protein (A)	ko03030: DNA replication; ko03420: Nucleotide excision repair; ko03430: Mismatch repair; ko03440: Homologous recombination	replication factor-A carboxy-terminal domain protein [Medicago truncatula]	--	G7INU3_MEDTR SubName: Full=Replication factor-A carboxy-terminal domain protein {ECO:0000313|EMBL:AES63432.2};	Single-stranded DNA-binding replication protein A (RPA), large (70 kD) subunit and related ssDNA-binding proteins	GO:0005662,DNA replication factor A complex; GO:0003684,damaged DNA binding; GO:0043047,single-stranded telomeric DNA binding; GO:0006268,DNA unwinding involved in DNA replication; GO:0000724,double-strand break repair via homologous recombination; GO:0051321,meiotic cell cycle; GO:0006289,nucleotide-excision repair; GO:0007004,telomere maintenance via telomerase; GO:0003674,molecular_function; G…	PF08646.13:Replication factor-A C terminal domain	--	--	--
MS.gene03214	chr3.3	74002794	74004901	-	MS.gene03214	--	--	--	protein KRTCAP2 homolog [Medicago truncatula]	--	I3T7J3_MEDTR RecName: Full=Dolichyl-diphosphooligosaccharide--protein glycosyltransferase subunit KCP2 {ECO:0000256|ARBA:ARBA00031232};	Uncharacterized conserved protein	GO:0016021,integral component of membrane; GO:0042543,protein N-linked glycosylation via arginine; GO:0006486,protein glycosylation; GO:0006487,protein N-linked glycosylation; GO:0006807,nitrogen compound metabolic process; GO:0008150,biological_process; GO:0008152,metabolic process; GO:0009058,biosynthetic process; GO:0009059,macromolecule biosynthetic process; GO:0009100,glycoprotein metabolic …	PF09775.12:Keratinocyte-associated protein 2	--	--	--
MS.gene032424	chr8.3	50423137	50427860	+	MS.gene032424	--	--	--	pentatricopeptide repeat-containing protein At4g21880, mitochondrial isoform X3 [Medicago truncatula]	PP335_ARATH RecName: Full=Pentatricopeptide repeat-containing protein At4g21880, mitochondrial; Flags: Precursor;	G7JLN9_MEDTR SubName: Full=PPR containing protein, putative {ECO:0000313|EMBL:AES92742.2};	FOG: PPR repeat	GO:0005739,mitochondrion; GO:0005575,cellular_component; GO:0005622,intracellular anatomical structure; GO:0005737,cytoplasm; GO:0043226,organelle; GO:0043227,membrane-bounded organelle; GO:0043229,intracellular organelle; GO:0043231,intracellular membrane-bounded organelle; GO:0110165,cellular anatomical entity	PF13041.9:PPR repeat family	--	--	--
MS.gene032510	chr7.2	75879826	75880494	+	MS.gene032510	--	--	--	polygalacturonase inhibitor 1-like [Medicago truncatula]	PGIP_PYRCO RecName: Full=Polygalacturonase inhibitor; AltName: Full=Polygalacturonase-inhibiting protein; Short=PGIG; Flags: Precursor;	A0A396GZ67_MEDTR SubName: Full=Putative leucine-rich repeat-containing, plant-type, leucine-rich repeat domain, L {ECO:0000313|EMBL:RHN44754.1};	--	GO:0048046,apoplast; GO:0005575,cellular_component; GO:0005576,extracellular region; GO:0110165,cellular anatomical entity	PF13855.9:Leucine rich repeat	--	--	--
MS.gene032626	chr6.3	1042065	1046880	+	MS.gene032626	--	K06617 raffinose synthase [EC:2.4.1.82] | (GenBank) raffinose synthase or seed inhibition protein (A)	ko00052: Galactose metabolism; ko01100: Metabolic pathways	galactinol--sucrose galactosyltransferase [Medicago truncatula]	RFS_PEA RecName: Full=Galactinol--sucrose galactosyltransferase; EC=2.4.1.82; AltName: Full=Raffinose synthase;	A0A072U525_MEDTR RecName: Full=Galactinol--sucrose galactosyltransferase {ECO:0000256|ARBA:ARBA00012708}; EC=2.4.1.82 {ECO:0000256|ARBA:ARBA00012708};	--	GO:0047274,galactinol-sucrose galactosyltransferase activity; GO:0005975,carbohydrate metabolic process; GO:0003674,molecular_function; GO:0003824,catalytic activity; GO:0008378,galactosyltransferase activity; GO:0016740,transferase activity; GO:0016757,glycosyltransferase activity; GO:0016758,hexosyltransferase activity; GO:0008150,biological_process; GO:0008152,metabolic process; GO:0044238,pri…	PF05691.15:Raffinose synthase or seed imbibition protein Sip1	--	--	--
MS.gene032674	chr6.3	298312	299883	+	MS.gene032674	--	--	--	putative glutamine amidotransferase GAT1_2.1 [Medicago truncatula]	GT121_ARATH RecName: Full=Putative glutamine amidotransferase GAT1_2.1 {ECO:0000305}; EC=2.4.2.- {ECO:0000305}; AltName: Full=Class I glutamine amidotransferase {ECO:0000303|PubMed:22885937}; AltName: Full=GAT1_2 domain-containing protein 1 {ECO:0000305};	A0A072U4W4_MEDTR SubName: Full=Class I glutamine amidotransferase {ECO:0000313|EMBL:KEH24747.1};	--	GO:0016811,hydrolase activity, acting on carbon-nitrogen (but not peptide) bonds, in linear amides; GO:0016740,transferase activity; GO:0006541,glutamine metabolic process; GO:2000032,regulation of secondary shoot formation; GO:0003674,molecular_function; GO:0003824,catalytic activity; GO:0016787,hydrolase activity; GO:0016810,hydrolase activity, acting on carbon-nitrogen (but not peptide) bonds;…	PF07722.16:Peptidase C26	--	--	--
MS.gene032737	chr5.2	27527045	27539773	-	MS.gene032737	--	K03231 elongation factor 1-alpha | (GenBank) elongation factor 1-alpha (A)	ko03013: Nucleocytoplasmic transport	hypothetical protein SASPL_109293 [Salvia splendens]	EF1A_ORYSJ RecName: Full=Elongation factor 1-alpha; Short=EF-1-alpha;	D7KHX2_ARALL SubName: Full=T6D22.2 {ECO:0000313|EMBL:EFH68683.1};	Translation elongation factor EF-1 alpha/Tu	GO:0005737,cytoplasm; GO:0005525,GTP binding; GO:0003924,GTPase activity; GO:0003746,translation elongation factor activity; GO:0006412,translation; GO:0006414,translational elongation; GO:0000166,nucleotide binding; GO:0003674,molecular_function; GO:0005488,binding; GO:0017076,purine nucleotide binding; GO:0019001,guanyl nucleotide binding; GO:0032553,ribonucleotide binding; GO:0032555,purine ri…	PF00009.30:Elongation factor Tu GTP binding domain	--	--	--
MS.gene032789	chr5.2	28495560	28497368	-	MS.gene032789	--	K09338 homeobox-leucine zipper protein | (GenBank) homeobox leucine zipper family protein (A)	--	homeobox leucine zipper family protein [Medicago truncatula]	ATB16_ARATH RecName: Full=Homeobox-leucine zipper protein ATHB-16; AltName: Full=HD-ZIP protein ATHB-16; AltName: Full=Homeodomain transcription factor ATHB-16;	G7K9R5_MEDTR SubName: Full=Homeobox leucine zipper family protein {ECO:0000313|EMBL:AES96536.1}; SubName: Full=Putative transcription factor Homobox-WOX family {ECO:0000313|EMBL:RHN55276.1};	Transcription factor HEX, contains HOX and HALZ domains	GO:0005634,nucleus; GO:0003700,DNA-binding transcription factor activity; GO:0000981,DNA-binding transcription factor activity, RNA polymerase II-specific; GO:0043565,sequence-specific DNA binding; GO:0000976,transcription cis-regulatory region binding; GO:0030308,negative regulation of cell growth; GO:0048573,photoperiodism, flowering; GO:0045893,positive regulation of DNA-templated transcriptio…	PF02183.21:Homeobox associated leucine zipper	HB-HD-ZIP	TF	HB->HB-HD-ZIP
MS.gene033311	chr8.2	20183855	20186151	+	MS.gene033311	--	K20617 cytochrome P450 family 71 subfamily A | (GenBank) cytochrome P450 family 71 protein (A)	--	cytochrome P450 71A1 [Medicago truncatula]	C7124_PRUMU RecName: Full=Phenylacetaldehyde oxime monooxygenase CYP71AN24 {ECO:0000303|PubMed:25015725}; EC=1.14.14.44 {ECO:0000269|PubMed:25015725}; AltName: Full=Cytochrome P450 71AN24 {ECO:0000303|PubMed:25015725}; AltName: Full=Phenylacetonitrile alpha-monooxygenase CYP71AN24 {ECO:0000303|PubMed:25015725}; EC=1.14.14.77 {ECO:0000269|PubMed:25015725};	A0A072UPJ4_MEDTR SubName: Full=Cytochrome P450 family 71 protein {ECO:0000313|EMBL:KEH31759.1};	Cytochrome P450 CYP2 subfamily	GO:0016021,integral component of membrane; GO:0020037,heme binding; GO:0005506,iron ion binding; GO:0004497,monooxygenase activity; GO:0016705,oxidoreductase activity, acting on paired donors, with incorporation or reduction of molecular oxygen; GO:0003674,molecular_function; GO:0005488,binding; GO:0046906,tetrapyrrole binding; GO:0097159,organic cyclic compound binding; GO:1901363,heterocyclic c…	PF00067.25:Cytochrome P450	--	--	--
MS.gene033336	chr8.2	20478789	20487231	+	MS.gene033336	--	K08869 aarF domain-containing kinase | (GenBank) ubiquinone biosynthesis protein coq-8, putative (A)	--	ubiquinone biosynthesis protein coq-8, putative [Medicago truncatula]	AB1K8_ARATH RecName: Full=Protein ACTIVITY OF BC1 COMPLEX KINASE 8, chloroplastic {ECO:0000303|PubMed:22694836}; Short=ABC1-LIKE KINASE 8 {ECO:0000303|PubMed:22694836}; EC=2.7.11.1 {ECO:0000250|UniProtKB:Q9MA15}; AltName: Full=ABC2 homolog protein 13 {ECO:0000303|PubMed:11346655}; Short=AtATH13 {ECO:0000303|PubMed:11346655}; AltName: Full=Oxidative stress-related ABC1-like protein 1, chloroplasti…	G7JMM5_MEDTR SubName: Full=Ubiquinone biosynthesis protein coq-8, putative {ECO:0000313|EMBL:AES91085.2};	Predicted unusual protein kinase	GO:0009507,chloroplast; GO:0009941,chloroplast envelope; GO:0031969,chloroplast membrane; GO:0016021,integral component of membrane; GO:0009536,plastid; GO:0005524,ATP binding; GO:0004672,protein kinase activity; GO:0106310,protein serine kinase activity; GO:0004674,protein serine/threonine kinase activity; GO:0034599,cellular response to oxidative stress; GO:0007623,circadian rhythm; GO:0055072,…	PF03109.19:ABC1 atypical kinase-like domain	--	--	--
MS.gene033778	chr2.3	40572349	40574961	+	MS.gene033778	--	K03021 DNA-directed RNA polymerase III subunit RPC2 [EC:2.7.7.6] | (GenBank) DNA-directed RNA polymerase (A)	ko03020: RNA polymerase	hypothetical protein TSUD_396310 [Trifolium subterraneum]	EIX2_SOLLC RecName: Full=Receptor-like protein EIX2 {ECO:0000305}; AltName: Full=EIX receptor 2 {ECO:0000312|EMBL:AAR28378.1}; Flags: Precursor;	A0A2Z6N151_TRISU RecName: Full=LRRNT_2 domain-containing protein {ECO:0000259|Pfam:PF08263};	FOG: Leucine rich repeat	GO:0016021,integral component of membrane; GO:0005886,plasma membrane; GO:0050832,defense response to fungus; GO:0006950,response to stress; GO:0006952,defense response; GO:0008150,biological_process; GO:0009605,response to external stimulus; GO:0009607,response to biotic stimulus; GO:0009620,response to fungus; GO:0043207,response to external biotic stimulus; GO:0044419,biological process involv…	PF13855.9:Leucine rich repeat	--	--	--
MS.gene033835	chr2.2	37792586	37793999	-	MS.gene033835	--	--	--	uncharacterized protein LOC11422858 isoform X2 [Medicago truncatula]	--	G7IIU5_MEDTR SubName: Full=Uncharacterized protein {ECO:0000313|EMBL:AES65809.2, ECO:0000313|EnsemblPlants:AES65809};	--	--	--	--	--	--
MS.gene033924	chr2.2	39424873	39430394	+	MS.gene033924	--	--	--	protein LSD1 [Medicago truncatula]	LSD1_ARATH RecName: Full=Protein LSD1; AltName: Full=Protein CHILLING SENSITIVE 4; AltName: Full=Protein LESION SIMULATING DISEASE 1; Short=AtLSD1; AltName: Full=Putative zinc finger LSD1;	A0A072V6U7_MEDTR SubName: Full=LSD1-type zinc finger protein {ECO:0000313|EMBL:KEH37789.1}; SubName: Full=Putative transcription factor Znf-LSD family {ECO:0000313|EMBL:RHN73864.1};	--	GO:0005737,cytoplasm; GO:0005634,nucleus; GO:0043069,negative regulation of programmed cell death; GO:0009626,plant-type hypersensitive response; GO:0008150,biological_process; GO:0008219,cell death; GO:0009987,cellular process; GO:0010941,regulation of cell death; GO:0012501,programmed cell death; GO:0043067,regulation of programmed cell death; GO:0048519,negative regulation of biological proces…	PF06943.15:LSD1 zinc finger	C2C2-LSD	TF	C2C2->C2C2-LSD
MS.gene034033	chr4.3	85556448	85562292	+	MS.gene034033	--	K24194 boron transporter | (GenBank) boron transporter-like protein (A)	--	boron transporter 4-like isoform X1 [Trifolium pratense]	BOR4_ARATH RecName: Full=Boron transporter 4;	A0A2K3PQ58_TRIPR SubName: Full=Boron transporter 4-like protein {ECO:0000313|EMBL:PNY17407.1}; Flags: Fragment;	Na+-independent Cl/HCO3 exchanger AE1 and related transporters (SLC4 family)	GO:0016021,integral component of membrane; GO:0005886,plasma membrane; GO:0015301,NA; GO:0080139,borate efflux transmembrane transporter activity; GO:0005452,solute:inorganic anion antiporter activity; GO:0022857,transmembrane transporter activity; GO:0046713,borate transport; GO:0080029,cellular response to boron-containing substance levels; GO:0050801,ion homeostasis; GO:0055085,transmembrane t…	PF00955.24:HCO3- transporter family	--	--	--
MS.gene034202	chr4.4	90540693	90546885	+	MS.gene034202	--	K17499 protein phosphatase 1G [EC:3.1.3.16] | (GenBank) serine/threonine phosphatase family, 2C domain protein (A)	--	probable protein phosphatase 2C 60 [Medicago truncatula]	P2C60_ARATH RecName: Full=Probable protein phosphatase 2C 60; Short=AtPP2C60; EC=3.1.3.16;	B7FLN2_MEDTR RecName: Full=Protein-serine/threonine phosphatase {ECO:0000256|ARBA:ARBA00013081}; EC=3.1.3.16 {ECO:0000256|ARBA:ARBA00013081};	Serine/threonine protein phosphatase	GO:0005886,plasma membrane; GO:0046872,metal ion binding; GO:0017018,myosin phosphatase activity; GO:0006470,protein dephosphorylation; GO:0003674,molecular_function; GO:0005488,binding; GO:0043167,ion binding; GO:0043169,cation binding; GO:0003824,catalytic activity; GO:0004721,phosphoprotein phosphatase activity; GO:0004722,protein serine/threonine phosphatase activity; GO:0016787,hydrolase act…	PF00481.24:Protein phosphatase 2C	--	--	--
MS.gene034325	chr2.4	12459766	12461014	+	MS.gene034325	--	--	--	uncharacterized protein LOC11413224 [Medicago truncatula]	--	G7IKH8_MEDTR SubName: Full=Uncharacterized protein {ECO:0000313|EMBL:AES67248.1, ECO:0000313|EnsemblPlants:AES67248};	--	--	--	--	--	--
MS.gene034751	chr1.1	44110121	44111446	+	MS.gene034751	--	--	--	E3 ubiquitin-protein ligase PUB23 [Medicago truncatula]	PUB22_ARATH RecName: Full=E3 ubiquitin-protein ligase PUB22 {ECO:0000303|PubMed:11495788}; EC=2.3.2.27 {ECO:0000269|PubMed:18664614, ECO:0000269|PubMed:18771922, ECO:0000269|PubMed:23170036}; AltName: Full=Plant U-box protein 22 {ECO:0000303|PubMed:11495788}; AltName: Full=RING-type E3 ubiquitin transferase PUB22 {ECO:0000303|PubMed:11495788}; AltName: Full=U-box domain-containing protein 22 {ECO…	A0A396JPS1_MEDTR RecName: Full=RING-type E3 ubiquitin transferase {ECO:0000256|ARBA:ARBA00012483}; EC=2.3.2.27 {ECO:0000256|ARBA:ARBA00012483};	--	GO:0005829,cytosol; GO:0061630,ubiquitin protein ligase activity; GO:0004842,ubiquitin-protein transferase activity; GO:0006952,defense response; GO:0051865,protein autoubiquitination; GO:0016567,protein ubiquitination; GO:0002679,respiratory burst involved in defense response; GO:0009414,response to water deprivation; GO:0003674,molecular_function; GO:0003824,catalytic activity; GO:0016740,trans…	PF04564.18:U-box domain	--	--	--
MS.gene034753	chr1.1	44180648	44181973	+	MS.gene034753	--	--	--	E3 ubiquitin-protein ligase PUB23-like [Medicago truncatula]	PUB22_ARATH RecName: Full=E3 ubiquitin-protein ligase PUB22 {ECO:0000303|PubMed:11495788}; EC=2.3.2.27 {ECO:0000269|PubMed:18664614, ECO:0000269|PubMed:18771922, ECO:0000269|PubMed:23170036}; AltName: Full=Plant U-box protein 22 {ECO:0000303|PubMed:11495788}; AltName: Full=RING-type E3 ubiquitin transferase PUB22 {ECO:0000303|PubMed:11495788}; AltName: Full=U-box domain-containing protein 22 {ECO…	A0A396JMB5_MEDTR RecName: Full=RING-type E3 ubiquitin transferase {ECO:0000256|ARBA:ARBA00012483}; EC=2.3.2.27 {ECO:0000256|ARBA:ARBA00012483};	--	GO:0005829,cytosol; GO:0061630,ubiquitin protein ligase activity; GO:0004842,ubiquitin-protein transferase activity; GO:0006952,defense response; GO:0051865,protein autoubiquitination; GO:0016567,protein ubiquitination; GO:0002679,respiratory burst involved in defense response; GO:0009414,response to water deprivation; GO:0003674,molecular_function; GO:0003824,catalytic activity; GO:0016740,trans…	PF04564.18:U-box domain	--	--	--
MS.gene035018	chr1.3	45465006	45468507	-	MS.gene035018	--	--	--	ACT domain-containing protein ACR10 [Medicago truncatula]	ACR10_ARATH RecName: Full=ACT domain-containing protein ACR10 {ECO:0000305}; AltName: Full=Protein ACT DOMAIN REPEATS 10 {ECO:0000303|PubMed:21861936};	A0A072VVP3_MEDTR SubName: Full=Four ACT domain ACT domain protein which protein {ECO:0000313|EMBL:KEH42165.1}; SubName: Full=Putative [Protein-PII] uridylyltransferase {ECO:0000313|EMBL:RHN79722.1}; EC=2.7.7.59 {ECO:0000313|EMBL:RHN79722.1};	--	--	PF01842.28:ACT domain	--	--	--
MS.gene035019	chr1.3	45490940	45492345	-	MS.gene035019	--	--	--	uncharacterized protein LOC25483952 isoform X2 [Medicago truncatula]	--	A0A072VKL0_MEDTR SubName: Full=Transmembrane protein, putative {ECO:0000313|EMBL:KEH42166.1};	M-phase inducer phosphatase	GO:0016021,integral component of membrane; GO:0005575,cellular_component; GO:0016020,membrane; GO:0031224,intrinsic component of membrane; GO:0110165,cellular anatomical entity	--	--	--	--
MS.gene035133	chr7.3	66848862	66852681	-	MS.gene035133	--	--	--	uncharacterized protein LOC11442542 isoform X3 [Medicago truncatula]	GTE6_ARATH RecName: Full=Transcription factor GTE6; AltName: Full=Bromodomain-containing protein GTE6; AltName: Full=Protein GENERAL TRANSCRIPTION FACTOR GROUP E6; AltName: Full=Protein GLOBAL TRANSCRIPTION FACTOR GROUP E6;	A0A072TY14_MEDTR SubName: Full=Putative NET domain-containing protein {ECO:0000313|EMBL:RHN45104.1};	--	GO:0005634,nucleus; GO:0006325,chromatin organization; GO:0006355,regulation of DNA-templated transcription; GO:0008150,biological_process; GO:0009987,cellular process; GO:0016043,cellular component organization; GO:0071840,cellular component organization or biogenesis; GO:0006139,nucleobase-containing compound metabolic process; GO:0006351,DNA-templated transcription; GO:0006725,cellular aromati…	PF17035.8:Bromodomain extra-terminal - transcription regulation	--	--	--
MS.gene035296	chr8.4	12531242	12536212	+	MS.gene035296	--	K01090 protein phosphatase [EC:3.1.3.16] | (GenBank) serine/threonine-protein phosphatase (A)	--	acyl-CoA-binding domain protein [Medicago truncatula]	ACBP4_ARATH RecName: Full=Acyl-CoA-binding domain-containing protein 4; Short=Acyl-CoA binding protein 4;	G7JJ53_MEDTR SubName: Full=Acyl-CoA-binding domain protein {ECO:0000313|EMBL:AES91804.2};	Kelch repeat-containing proteins	GO:0005737,cytoplasm; GO:0005829,cytosol; GO:0000062,fatty-acyl-CoA binding; GO:0008289,lipid binding; GO:0006869,lipid transport; GO:0009723,response to ethylene; GO:0009753,response to jasmonic acid; GO:0009416,response to light stimulus; GO:0000166,nucleotide binding; GO:0003674,molecular_function; GO:0005488,binding; GO:0017076,purine nucleotide binding; GO:0030554,adenyl nucleotide binding; …	PF13418.9:Galactose oxidase, central domain	--	--	--
MS.gene035352	chr8.4	11888864	11894326	-	MS.gene035352	--	--	--	uncharacterized protein LOC11416198 [Medicago truncatula]	--	G7JLI1_MEDTR SubName: Full=BTB/POZ domain protein {ECO:0000313|EMBL:AES91876.1}; SubName: Full=Putative chromatin remodeling & transcription regulator BTB-POZ family {ECO:0000313|EMBL:RHN64278.1};	--	--	PF00651.34:BTB/POZ domain	TRAF	TR	TRAF
MS.gene035580	chr8.1	2582185	2592650	-	MS.gene035580	--	--	--	formin-like protein 13 isoform X1 [Medicago truncatula]	FH13_ARATH RecName: Full=Formin-like protein 13; Short=AtFH13;	G7JGR5_MEDTR RecName: Full=Formin-like protein {ECO:0000256|RuleBase:RU361260};	--	GO:0004721,phosphoprotein phosphatase activity; GO:0003674,molecular_function; GO:0003824,catalytic activity; GO:0016787,hydrolase activity; GO:0016788,hydrolase activity, acting on ester bonds; GO:0016791,phosphatase activity; GO:0042578,phosphoric ester hydrolase activity; GO:0140096,catalytic activity, acting on a protein	PF02181.26:Formin Homology 2 Domain	--	--	--
MS.gene035612	chr8.1	2911012	2912967	+	MS.gene035612	--	K03283 heat shock 70kDa protein 1/2/6/8 | (GenBank) heat shock 70 kDa protein (A)	ko03040: Spliceosome; ko04141: Protein processing in endoplasmic reticulum; ko04144: Endocytosis	heat shock 70 kDa protein [Medicago truncatula]	HSP70_SOYBN RecName: Full=Heat shock 70 kDa protein;	G7JFK1_MEDTR SubName: Full=Heat shock 70 kDa protein {ECO:0000313|EMBL:AES92484.1};	Molecular chaperones HSP70/HSC70, HSP70 superfamily	GO:0005737,cytoplasm; GO:0005524,ATP binding; GO:0016887,ATP hydrolysis activity; GO:0140662,ATP-dependent protein folding chaperone; GO:0031072,heat shock protein binding; GO:0051787,misfolded protein binding; GO:0044183,protein folding chaperone; GO:0051082,unfolded protein binding; GO:0034620,cellular response to unfolded protein; GO:0051085,chaperone cofactor-dependent protein refolding; GO:0…	PF00012.23:Hsp70 protein	--	--	--
MS.gene035726	chr8.4	6357444	6362437	-	MS.gene035726	--	K00327 NADPH-ferrihemoprotein reductase [EC:1.6.2.4] | (GenBank) NADPH-cytochrome P450 family 2 reductase (A)	--	NADPH--cytochrome P450 reductase 1 [Medicago truncatula]	NCPR_CATRO RecName: Full=NADPH--cytochrome P450 reductase {ECO:0000255|HAMAP-Rule:MF_03212}; Short=CPR {ECO:0000255|HAMAP-Rule:MF_03212}; Short=P450R {ECO:0000255|HAMAP-Rule:MF_03212}; EC=1.6.2.4 {ECO:0000255|HAMAP-Rule:MF_03212};	G7JVE7_MEDTR RecName: Full=NADPH--cytochrome P450 reductase {ECO:0000256|HAMAP-Rule:MF_03212, ECO:0000256|PIRNR:PIRNR000208}; Short=CPR {ECO:0000256|HAMAP-Rule:MF_03212}; Short=P450R {ECO:0000256|HAMAP-Rule:MF_03212}; EC=1.6.2.4 {ECO:0000256|HAMAP-Rule:MF_03212, ECO:0000256|PIRNR:PIRNR000208};	NADP/FAD dependent oxidoreductase	GO:0005789,endoplasmic reticulum membrane; GO:0016021,integral component of membrane; GO:0050660,flavin adenine dinucleotide binding; GO:0010181,FMN binding; GO:0050661,NADP binding; GO:0003958,NADPH-hemoprotein reductase activity; GO:0000166,nucleotide binding; GO:0003674,molecular_function; GO:0005488,binding; GO:0036094,small molecule binding; GO:0043167,ion binding; GO:0043168,anion binding; …	PF00667.23:FAD binding domain	--	--	--
MS.gene035814	chr3.2	45880893	45885893	+	MS.gene035814	--	--	--	uncharacterized protein LOC25489025 [Medicago truncatula]	--	A0A072UXV9_MEDTR SubName: Full=Extracellular ligand-gated ion channel protein {ECO:0000313|EMBL:KEH33913.1};	--	GO:0016021,integral component of membrane; GO:0005575,cellular_component; GO:0016020,membrane; GO:0031224,intrinsic component of membrane; GO:0110165,cellular anatomical entity	PF12056.11:Protein of unknown function (DUF3537)	--	--	--
MS.gene036264	chr5.2	20801514	20804467	-	MS.gene036264	--	--	--	uncharacterized protein At4g37920 [Medicago truncatula]	Y4920_ARATH RecName: Full=Uncharacterized protein At4g37920;	A9YWR5_MEDTR SubName: Full=Endoribonuclease E-like protein {ECO:0000313|EMBL:AES95906.1};	--	GO:0009941,chloroplast envelope; GO:0009535,chloroplast thylakoid membrane; GO:0005575,cellular_component; GO:0005622,intracellular anatomical structure; GO:0005737,cytoplasm; GO:0009507,chloroplast; GO:0009526,plastid envelope; GO:0009536,plastid; GO:0031967,organelle envelope; GO:0031975,envelope; GO:0043226,organelle; GO:0043227,membrane-bounded organelle; GO:0043229,intracellular organelle; G…	--	--	--	--
MS.gene036302	chr5.2	19022722	19023025	+	MS.gene036302	--	K03019 DNA-directed RNA polymerase III subunit RPC11 | (GenBank) DNA-directed RNA polymerase subunit (A)	ko03020: RNA polymerase	putative DNA-directed RNA polymerase [Medicago truncatula]	--	A0A396HSD1_MEDTR RecName: Full=DNA-directed RNA polymerase subunit {ECO:0000256|PIRNR:PIRNR005586};	RNA polymerase III subunit C11	GO:0000428,DNA-directed RNA polymerase complex; GO:0005730,nucleolus; GO:0003676,nucleic acid binding; GO:0016779,nucleotidyltransferase activity; GO:0008270,zinc ion binding; GO:0006351,DNA-templated transcription; GO:0003674,molecular_function; GO:0005488,binding; GO:0097159,organic cyclic compound binding; GO:1901363,heterocyclic compound binding; GO:0003824,catalytic activity; GO:0016740,tran…	--	--	--	--
MS.gene036422	chr1.4	65230737	65234146	-	MS.gene036422	--	K01620 threonine aldolase [EC:4.1.2.48] | (GenBank) L-allo-threonine aldolase-like protein (A)	ko00260: Glycine, serine and threonine metabolism; ko01100: Metabolic pathways; ko01110: Biosynthesis of secondary metabolites; ko01230: Biosynthesis of amino acids	L-allo-threonine aldolase-like protein [Medicago truncatula]	THA1_ARATH RecName: Full=Low-specificity L-threonine aldolase 1 {ECO:0000303|PubMed:15255874, ECO:0000303|PubMed:17172352}; EC=4.1.2.48 {ECO:0000269|PubMed:15255874}; AltName: Full=Threonine aldolase 1 {ECO:0000303|PubMed:15255874, ECO:0000303|PubMed:17172352};	G7I6S6_MEDTR SubName: Full=L-allo-threonine aldolase-like protein {ECO:0000313|EMBL:AES61221.2};	Threonine aldolase	GO:0005829,cytosol; GO:0008732,L-allo-threonine aldolase activity; GO:0004793,threonine aldolase activity; GO:0006545,glycine biosynthetic process; GO:0006567,threonine catabolic process; GO:0003674,molecular_function; GO:0003824,catalytic activity; GO:0016829,lyase activity; GO:0016830,carbon-carbon lyase activity; GO:0016832,aldehyde-lyase activity; GO:0006082,organic acid metabolic process; GO…	PF01212.24:Beta-eliminating lyase	--	--	--
MS.gene036542	chr8.4	12781487	12784108	-	MS.gene036542	--	K11665 chromatin-remodeling ATPase INO80 [EC:5.6.2.-] | (GenBank) DNA helicase INO80-like protein (A)	--	helicase swr1 [Trifolium medium]	SYD_ARATH RecName: Full=Chromatin structure-remodeling complex protein SYD; EC=3.6.4.-; AltName: Full=ATP-dependent helicase SYD; AltName: Full=Protein CHROMATIN REMODELING 3; AltName: Full=Protein SPLAYED;	A0A392M2H7_9FABA SubName: Full=Helicase swr1 {ECO:0000313|EMBL:MCH81223.1};	Chromatin remodeling complex SWI/SNF, component SWI2 and related ATPases (DNA/RNA helicase superfamily)	GO:0005829,cytosol; GO:0005634,nucleus; GO:0005524,ATP binding; GO:0016887,ATP hydrolysis activity; GO:0008094,ATP-dependent activity, acting on DNA; GO:0140658,ATP-dependent chromatin remodeler activity; GO:0003682,chromatin binding; GO:0003677,DNA binding; GO:0004386,helicase activity; GO:0042393,histone binding; GO:0006952,defense response; GO:0009873,ethylene-activated signaling pathway; GO:0…	PF00176.26:SNF2-related domain	SNF2	TR	SNF2
MS.gene036601	chr8.4	13137057	13141201	-	MS.gene036601	--	K01061 carboxymethylenebutenolidase [EC:3.1.1.45] | (GenBank) dienelactone hydrolase family protein (A)	ko01100: Metabolic pathways	endo-1,3;1,4-beta-D-glucanase [Medicago truncatula]	E134_MAIZE RecName: Full=Endo-1,3;1,4-beta-D-glucanase; EC=3.2.1.-; Flags: Precursor;	A0A072UQU5_MEDTR SubName: Full=Endo-1,3-1,4-beta-D-glucanase-like protein {ECO:0000313|EMBL:KEH32209.1}; SubName: Full=Putative lysozyme protein {ECO:0000313|EMBL:RHN64130.1}; EC=3.2.1.17 {ECO:0000313|EMBL:RHN64130.1};	Predicted hydrolase related to dienelactone hydrolase	GO:0005576,extracellular region; GO:0016787,hydrolase activity; GO:0003674,molecular_function; GO:0003824,catalytic activity; GO:0005575,cellular_component; GO:0110165,cellular anatomical entity	PF01738.21:Dienelactone hydrolase family	--	--	--
MS.gene036658	chr8.4	13767173	13775870	-	MS.gene036658	--	K23390 large proline-rich protein BAG6 | (GenBank) scythe protein ubiquitin-like domain protein (A)	--	ubiquitin-like domain-containing protein CIP73 isoform X1 [Medicago truncatula]	CIP73_LOTJA RecName: Full=Ubiquitin-like domain-containing protein CIP73 {ECO:0000305}; AltName: Full=CCaMK-interacting protein of approximately 73 kDa {ECO:0000303|PubMed:21209278};	G7JGN6_MEDTR SubName: Full=Scythe protein ubiquitin-like domain protein {ECO:0000313|EMBL:AES91696.2};	Ubiquitin-like protein, regulator of apoptosis	GO:0005634,nucleus; GO:0009877,nodulation; GO:0008150,biological_process; GO:0009653,anatomical structure morphogenesis; GO:0032502,developmental process; GO:0048646,anatomical structure formation involved in morphogenesis; GO:0048856,anatomical structure development; GO:0005575,cellular_component; GO:0005622,intracellular anatomical structure; GO:0043226,organelle; GO:0043227,membrane-bounded or…	PF00240.26:Ubiquitin family	--	--	--
MS.gene036762	chr8.1	11845332	11846177	-	MS.gene036762	--	--	--	unknown [Medicago truncatula]	--	G7JE38_MEDTR SubName: Full=Putative tetratricopeptide-like helical domain-containing protein {ECO:0000313|EMBL:RHN63953.1}; SubName: Full=TPR repeat protein {ECO:0000313|EMBL:AES91546.1};	--	--	PF13431.9:Tetratricopeptide repeat	--	--	--
MS.gene036937	chr7.3	31284174	31291432	-	MS.gene036937	--	--	--	MAR-binding filament-like protein 1-1 isoform X4 [Medicago truncatula]	--	A0A072U0S8_MEDTR SubName: Full=ATP synthase D chain-like protein, putative {ECO:0000313|EMBL:KEH23297.1};	--	--	--	--	--	--
MS.gene037131	chr2.3	46995819	46996472	+	MS.gene037131	--	K09286 EREBP-like factor | (GenBank) AP2 domain class transcription factor (A)	--	ethylene-responsive transcription factor ERF017 [Medicago truncatula]	ERF17_ARATH RecName: Full=Ethylene-responsive transcription factor ERF017;	I3SZ39_MEDTR SubName: Full=Ethylene-responsive transcription factor ERF017-like protein {ECO:0000313|EMBL:KEH37603.1}; SubName: Full=Putative transcription factor AP2-EREBP family {ECO:0000313|EMBL:RHN73686.1};	--	GO:0005634,nucleus; GO:0003700,DNA-binding transcription factor activity; GO:0000976,transcription cis-regulatory region binding; GO:0009873,ethylene-activated signaling pathway; GO:0003674,molecular_function; GO:0140110,transcription regulator activity; GO:0001067,transcription regulatory region nucleic acid binding; GO:0003676,nucleic acid binding; GO:0003677,DNA binding; GO:0003690,double-stra…	PF00847.23:AP2 domain	AP2/ERF-ERF	TF	AP2/ERF->AP2/ERF-ERF
MS.gene037133	chr2.3	47017230	47017835	+	MS.gene037133	--	K09286 EREBP-like factor | (GenBank) DNA-binding domain protein (A)	--	ethylene-responsive transcription factor ERF017 [Medicago truncatula]	ERF17_ARATH RecName: Full=Ethylene-responsive transcription factor ERF017;	G7IIR2_MEDTR SubName: Full=Ethylene-responsive transcription factor ERF017-like protein {ECO:0000313|EMBL:AES65613.1}; SubName: Full=Putative transcription factor AP2-EREBP family {ECO:0000313|EMBL:RHN73684.1};	--	GO:0005634,nucleus; GO:0003700,DNA-binding transcription factor activity; GO:0000976,transcription cis-regulatory region binding; GO:0009873,ethylene-activated signaling pathway; GO:0003674,molecular_function; GO:0140110,transcription regulator activity; GO:0001067,transcription regulatory region nucleic acid binding; GO:0003676,nucleic acid binding; GO:0003677,DNA binding; GO:0003690,double-stra…	PF00847.23:AP2 domain	AP2/ERF-ERF	TF	AP2/ERF->AP2/ERF-ERF
MS.gene037286	chr1.1	79846596	79848883	-	MS.gene037286	--	K09838 zeaxanthin epoxidase [EC:1.14.15.21] | (GenBank) zeaxanthin epoxidase (A)	ko00906: Carotenoid biosynthesis; ko01100: Metabolic pathways; ko01110: Biosynthesis of secondary metabolites	monooxygenase 2 isoform X1 [Medicago truncatula]	MO2_ARATH RecName: Full=Monooxygenase 2 {ECO:0000303|PubMed:10216258}; Short=AtMO2 {ECO:0000303|PubMed:10216258}; EC=1.14.13.-;	A0A396K3F5_MEDTR SubName: Full=Putative FAD-binding domain, FAD/NAD(P)-binding domain-containing protein {ECO:0000313|EMBL:RHN82563.1};	Kynurenine 3-monooxygenase and related flavoprotein monooxygenases	GO:0005886,plasma membrane; GO:0071949,FAD binding; GO:0004497,monooxygenase activity; GO:0002239,response to oomycetes; GO:0000166,nucleotide binding; GO:0003674,molecular_function; GO:0005488,binding; GO:0036094,small molecule binding; GO:0043167,ion binding; GO:0043168,anion binding; GO:0050660,flavin adenine dinucleotide binding; GO:0097159,organic cyclic compound binding; GO:1901265,nucleosi…	PF01494.22:FAD binding domain	--	--	--
MS.gene037523	chr4.3	82402287	82405590	-	MS.gene037523	--	K01568 pyruvate decarboxylase [EC:4.1.1.1] | (GenBank) pyruvate decarboxylase (A)	ko00010: Glycolysis / Gluconeogenesis; ko01100: Metabolic pathways; ko01110: Biosynthesis of secondary metabolites	pyruvate decarboxylase 2 [Medicago truncatula]	PDC4_ARATH RecName: Full=Pyruvate decarboxylase 4; Short=AtPDC4; EC=4.1.1.1;	G7JQ58_MEDTR RecName: Full=Pyruvate decarboxylase {ECO:0000256|ARBA:ARBA00013202}; EC=4.1.1.1 {ECO:0000256|ARBA:ARBA00013202};	Thiamine pyrophosphate-requiring enzyme	GO:0005829,cytosol; GO:0016831,carboxy-lyase activity; GO:0000287,magnesium ion binding; GO:0004737,pyruvate decarboxylase activity; GO:0030976,thiamine pyrophosphate binding; GO:0003674,molecular_function; GO:0003824,catalytic activity; GO:0016829,lyase activity; GO:0016830,carbon-carbon lyase activity; GO:0005488,binding; GO:0043167,ion binding; GO:0043169,cation binding; GO:0046872,metal ion b…	PF02776.21:Thiamine pyrophosphate enzyme, N-terminal TPP binding domain	--	--	--
MS.gene037560	chr4.3	81683850	81684764	-	MS.gene037560	--	--	--	UPF0098 protein CPn_0877/CP_0992/CPj0877/CpB0906 [Medicago truncatula]	--	A0A072UGX9_MEDTR SubName: Full=Phosphatidylethanolamine-binding protein {ECO:0000313|EMBL:KEH28917.1}; SubName: Full=Putative phosphatidylethanolamine-binding protein {ECO:0000313|EMBL:RHN58901.1};	--	--	PF01161.23:Phosphatidylethanolamine-binding protein	--	--	--
MS.gene037580	chr4.3	81240143	81241108	-	MS.gene037580	--	--	--	UPF0098 protein CPn_0877/CP_0992/CPj0877/CpB0906 [Medicago truncatula]	--	A0A072UGX9_MEDTR SubName: Full=Phosphatidylethanolamine-binding protein {ECO:0000313|EMBL:KEH28917.1}; SubName: Full=Putative phosphatidylethanolamine-binding protein {ECO:0000313|EMBL:RHN58901.1};	--	--	PF01161.23:Phosphatidylethanolamine-binding protein	--	--	--
MS.gene037710	chr4.3	78256340	78269472	-	MS.gene037710	--	K12657 delta-1-pyrroline-5-carboxylate synthetase [EC:2.7.2.11 1.2.1.41] | (GenBank) delta-1-pyrroline-5-carboxylate synthetase (A)	ko00330: Arginine and proline metabolism; ko01100: Metabolic pathways; ko01110: Biosynthesis of secondary metabolites; ko01230: Biosynthesis of amino acids	delta-1-pyrroline-5-carboxylate synthase isoform X2 [Medicago truncatula]	P5CS_ACTDE RecName: Full=Delta-1-pyrroline-5-carboxylate synthase; Short=P5CS; Includes: RecName: Full=Glutamate 5-kinase; Short=GK; EC=2.7.2.11; AltName: Full=Gamma-glutamyl kinase; Includes: RecName: Full=Gamma-glutamyl phosphate reductase; Short=GPR; EC=1.2.1.41; AltName: Full=Glutamate-5-semialdehyde dehydrogenase; AltName: Full=Glutamyl-gamma-semialdehyde dehydrogenase;	G8IJI0_MEDTR RecName: Full=Delta-1-pyrroline-5-carboxylate synthase {ECO:0000256|PIRNR:PIRNR036429}; Includes: RecName: Full=Glutamate 5-kinase {ECO:0000256|PIRNR:PIRNR036429}; Short=GK {ECO:0000256|PIRNR:PIRNR036429}; EC=2.7.2.11 {ECO:0000256|PIRNR:PIRNR036429}; AltName: Full=Gamma-glutamyl kinase {ECO:0000256|PIRNR:PIRNR036429}; Includes: RecName: Full=Gamma-glutamyl phosphate reductase {ECO:00…	Gamma-glutamyl phosphate reductase	GO:0005737,cytoplasm; GO:0005524,ATP binding; GO:0004349,glutamate 5-kinase activity; GO:0004350,glutamate-5-semialdehyde dehydrogenase activity; GO:0055129,L-proline biosynthetic process; GO:0016310,phosphorylation; GO:0000166,nucleotide binding; GO:0003674,molecular_function; GO:0005488,binding; GO:0017076,purine nucleotide binding; GO:0030554,adenyl nucleotide binding; GO:0032553,ribonucleotid…	PF00696.31:Amino acid kinase family	--	--	--
MS.gene03785	chr4.3	45882740	45883270	+	MS.gene03785	--	--	--	hypothetical protein MtrunA17_Chr6g0467431 [Medicago truncatula]	--	A0A396HDD4_MEDTR SubName: Full=Uncharacterized protein {ECO:0000313|EMBL:RHN51332.1};	--	--	--	--	--	--
MS.gene037850	chr8.3	80580157	80587406	-	MS.gene037850	--	K01867 tryptophanyl-tRNA synthetase [EC:6.1.1.2] | (GenBank) tryptophan-tRNA ligase (A)	ko00970: Aminoacyl-tRNA biosynthesis	tryptophan--tRNA ligase, cytoplasmic isoform X1 [Medicago truncatula]	SYWC_ARATH RecName: Full=Tryptophan--tRNA ligase, cytoplasmic {ECO:0000305}; EC=6.1.1.2 {ECO:0000305}; AltName: Full=Tryptophanyl-tRNA synthetase {ECO:0000305}; Short=TrpRS {ECO:0000305};	G7ZVT5_MEDTR RecName: Full=Tryptophan--tRNA ligase {ECO:0000256|ARBA:ARBA00013161}; EC=6.1.1.2 {ECO:0000256|ARBA:ARBA00013161}; AltName: Full=Tryptophanyl-tRNA synthetase {ECO:0000256|ARBA:ARBA00030268};	Cytoplasmic tryptophanyl-tRNA synthetase	GO:0005737,cytoplasm; GO:0005829,cytosol; GO:0005524,ATP binding; GO:0004830,tryptophan-tRNA ligase activity; GO:0009791,post-embryonic development; GO:0048608,reproductive structure development; GO:0006436,tryptophanyl-tRNA aminoacylation; GO:0000166,nucleotide binding; GO:0003674,molecular_function; GO:0005488,binding; GO:0017076,purine nucleotide binding; GO:0030554,adenyl nucleotide binding; …	PF00579.28:tRNA synthetases class I (W and Y)	--	--	--
MS.gene037961	chr1.1	32951395	32955248	-	MS.gene037961	--	K07024 sucrose-6-phosphatase [EC:3.1.3.24] | (GenBank) sucrose phosphate phosphatase (A)	ko00500: Starch and sucrose metabolism; ko01110: Biosynthesis of secondary metabolites	sucrose-phosphatase 1 [Medicago truncatula]	SPP1_TOBAC RecName: Full=Sucrose-phosphatase 1; Short=NtSPP1; EC=3.1.3.24;	G7IDI2_MEDTR RecName: Full=Sucrose-phosphatase {ECO:0000256|RuleBase:RU368007}; EC=3.1.3.24 {ECO:0000256|RuleBase:RU368007};	--	GO:0000287,magnesium ion binding; GO:0050307,sucrose-phosphate phosphatase activity; GO:0005986,sucrose biosynthetic process; GO:0003674,molecular_function; GO:0005488,binding; GO:0043167,ion binding; GO:0043169,cation binding; GO:0046872,metal ion binding; GO:0003824,catalytic activity; GO:0016787,hydrolase activity; GO:0016788,hydrolase activity, acting on ester bonds; GO:0016791,phosphatase ac…	PF05116.16:Sucrose-6F-phosphate phosphohydrolase	--	--	--
MS.gene038056	chr1.2	52533599	52537337	-	MS.gene038056	--	K14484 auxin-responsive protein IAA | (GenBank) auxin response factor (A)	ko04075: Plant hormone signal transduction	auxin-responsive protein IAA11 [Medicago truncatula]	IAA13_ARATH RecName: Full=Auxin-responsive protein IAA13; AltName: Full=Indoleacetic acid-induced protein 13;	A0A072VLI2_MEDTR RecName: Full=Auxin-induced protein {ECO:0000256|RuleBase:RU004549};	--	GO:0005634,nucleus; GO:0003700,DNA-binding transcription factor activity; GO:0042802,identical protein binding; GO:0009734,auxin-activated signaling pathway; GO:0009733,response to auxin; GO:0003674,molecular_function; GO:0140110,transcription regulator activity; GO:0005488,binding; GO:0005515,protein binding; GO:0007154,cell communication; GO:0007165,signal transduction; GO:0008150,biological_pr…	PF02309.19:AUX/IAA family	AUX/IAA	TR	AUX/IAA
MS.gene038072	chr1.2	52779511	52784348	+	MS.gene038072	--	K01900 succinyl-CoA synthetase beta subunit [EC:6.2.1.4 6.2.1.5] | (GenBank) succinyl-CoA ligase [ADP-forming] subunit beta (A)	ko00020: Citrate cycle (TCA cycle); ko00640: Propanoate metabolism; ko01100: Metabolic pathways; ko01110: Biosynthesis of secondary metabolites; ko01200: Carbon metabolism	succinate--CoA ligase [ADP-forming]	SUCB_ORYSJ RecName: Full=Succinate--CoA ligase [ADP-forming] subunit beta, mitochondrial {ECO:0000255|HAMAP-Rule:MF_03219}; EC=6.2.1.5 {ECO:0000255|HAMAP-Rule:MF_03219}; AltName: Full=Succinyl-CoA synthetase beta chain {ECO:0000255|HAMAP-Rule:MF_03219}; Short=SCS-beta {ECO:0000255|HAMAP-Rule:MF_03219}; Flags: Precursor;	A0A072VL01_MEDTR RecName: Full=Succinate--CoA ligase [ADP-forming] subunit beta, mitochondrial {ECO:0000256|HAMAP-Rule:MF_03219}; EC=6.2.1.5 {ECO:0000256|HAMAP-Rule:MF_03219}; AltName: Full=Succinyl-CoA synthetase beta chain {ECO:0000256|HAMAP-Rule:MF_03219}; Short=SCS-beta {ECO:0000256|HAMAP-Rule:MF_03219};	Succinyl-CoA synthetase, beta subunit	GO:0005739,mitochondrion; GO:0042709,succinate-CoA ligase complex; GO:0005524,ATP binding; GO:0000287,magnesium ion binding; GO:0004775,succinate-CoA ligase (ADP-forming) activity; GO:0006104,succinyl-CoA metabolic process; GO:0006099,tricarboxylic acid cycle; GO:0000166,nucleotide binding; GO:0003674,molecular_function; GO:0005488,binding; GO:0017076,purine nucleotide binding; GO:0030554,adenyl …	PF08442.13:ATP-grasp domain	--	--	--
MS.gene038105	chr5.1	71618237	71621765	+	MS.gene038105	--	--	--	WEB family protein At4g27595, chloroplastic isoform X2 [Medicago truncatula]	--	A0A396HZM9_MEDTR SubName: Full=Uncharacterized protein {ECO:0000313|EMBL:RHN57948.1};	--	--	--	--	--	--
MS.gene038157	chr5.2	76102474	76108480	+	MS.gene038157	--	K20782 hydroxyproline O-arabinosyltransferase [EC:2.4.2.58] | (GenBank) NOD3, putative (A)	ko00514: Other types of O-glycan biosynthesis	NOD3, putative [Medicago truncatula]	RDN1_MEDTR RecName: Full=Hydroxyproline O-arabinosyltransferase RDN1 {ECO:0000305}; EC=2.4.2.58 {ECO:0000305}; AltName: Full=Protein ROOT DETERMINED NODULATION 1 {ECO:0000303|PubMed:21742814}; Short=MtRDN1 {ECO:0000303|PubMed:21742814};	A0A2K3PLZ1_TRIPR SubName: Full=Root determined nodulation 1 protein {ECO:0000313|EMBL:PNY16290.1};	--	GO:0000139,Golgi membrane; GO:0016021,integral component of membrane; GO:0102562,hydroxyproline O-arbinofuranose transferase activity; GO:0003674,molecular_function; GO:0003824,catalytic activity; GO:0016740,transferase activity; GO:0016757,glycosyltransferase activity; GO:0016763,pentosyltransferase activity; GO:0005575,cellular_component; GO:0005622,intracellular anatomical structure; GO:000573…	--	--	--	--
MS.gene038392	chr5.4	73082321	73087290	+	MS.gene038392	--	--	--	uncharacterized protein LOC11419666 [Medicago truncatula]	--	G7K3H0_MEDTR SubName: Full=Plant/F10M23-360 protein {ECO:0000313|EMBL:AET00448.1};	--	--	--	--	--	--
MS.gene038512	chr8.4	36678932	36682998	-	MS.gene038512	--	--	--	uncharacterized protein LOC123890775 [Trifolium pratense]	--	A0A392LYJ9_9FABA SubName: Full=Uncharacterized protein {ECO:0000313|EMBL:MCH80047.1};	--	GO:0030598,rRNA N-glycosylase activity; GO:0017148,negative regulation of translation; GO:0003674,molecular_function; GO:0003824,catalytic activity; GO:0016787,hydrolase activity; GO:0016798,hydrolase activity, acting on glycosyl bonds; GO:0016799,hydrolase activity, hydrolyzing N-glycosyl compounds; GO:0030597,RNA glycosylase activity; GO:0140098,catalytic activity, acting on RNA; GO:0140102,cat…	PF20241.1:Domain of unknown function (DUF6598)	--	--	--
MS.gene038569	56881	2629	8173	-	MS.gene038569	--	K16287 ubiquitin-like-specific protease 1C/D [EC:3.4.22.68] | (GenBank) Ulp1 protease family, carboxy-terminal domain protein (A)	--	Ulp1 protease family, carboxy-terminal domain protein [Medicago truncatula]	ULP1D_ARATH RecName: Full=Ubiquitin-like-specific protease 1D; EC=3.4.22.-; AltName: Full=Protein OVERLY TOLERANT TO SALT 1;	A0A072TT33_MEDTR SubName: Full=Ulp1 protease family, carboxy-terminal domain protein {ECO:0000313|EMBL:KEH20003.1};	Protease, Ulp1 family	GO:0016607,nuclear speck; GO:0005634,nucleus; GO:0016929,deSUMOylase activity; GO:0070139,SUMO-specific endopeptidase activity; GO:0016926,protein desumoylation; GO:0009651,response to salt stress; GO:0010228,vegetative to reproductive phase transition of meristem; GO:0003674,molecular_function; GO:0003824,catalytic activity; GO:0008233,peptidase activity; GO:0008234,cysteine-type peptidase activ…	--	--	--	--
MS.gene038630	chr8.3	38955182	38958857	+	MS.gene038630	--	K14611 solute carrier family 23 (nucleobase transporter), member 1 | (GenBank) nucleobase-ascorbate transporter-like protein (A)	--	nucleobase-ascorbate transporter 6 [Medicago truncatula]	NAT6_ARATH RecName: Full=Nucleobase-ascorbate transporter 6; Short=AtNAT6;	G7LFG1_MEDTR SubName: Full=Nucleobase-ascorbate transporter-like protein {ECO:0000313|EMBL:AET03140.2}; SubName: Full=Putative xanthine/uracil/vitamin C permease {ECO:0000313|EMBL:RHN41298.1};	Xanthine/uracil transporters	GO:0005783,endoplasmic reticulum; GO:0016021,integral component of membrane; GO:0009505,plant-type cell wall; GO:0009506,plasmodesma; GO:0005773,vacuole; GO:0022857,transmembrane transporter activity; GO:0071702,organic substance transport; GO:0003674,molecular_function; GO:0005215,transporter activity; GO:0006810,transport; GO:0008150,biological_process; GO:0051179,localization; GO:0051234,estab…	PF00860.23:Permease family	--	--	--
MS.gene03896	chr3.1	49602881	49607968	-	MS.gene03896	--	K09753 cinnamoyl-CoA reductase [EC:1.2.1.44] | (GenBank) cinnamoyl-CoA reductase-like protein (A)	ko00940: Phenylpropanoid biosynthesis; ko01100: Metabolic pathways; ko01110: Biosynthesis of secondary metabolites	phenylacetaldehyde reductase [Medicago truncatula]	PAR1_ROSHC RecName: Full=Phenylacetaldehyde reductase {ECO:0000303|PubMed:20650544}; EC=1.1.1.- {ECO:0000269|PubMed:20650544}; AltName: Full=2-phenylethanol synthase {ECO:0000305};	G7J0Q8_MEDTR SubName: Full=Cinnamoyl-CoA reductase-like protein {ECO:0000313|EMBL:AES69576.1}; SubName: Full=Putative cinnamoyl-CoA reductase {ECO:0000313|EMBL:RHN67751.1}; EC=1.2.1.44 {ECO:0000313|EMBL:RHN67751.1};	Flavonol reductase/cinnamoyl-CoA reductase	GO:0016491,oxidoreductase activity; GO:0003674,molecular_function; GO:0003824,catalytic activity	PF01370.24:NAD dependent epimerase/dehydratase family	--	--	--
MS.gene03897	chr3.2	56249131	56254219	+	MS.gene03897	--	K09753 cinnamoyl-CoA reductase [EC:1.2.1.44] | (GenBank) cinnamoyl-CoA reductase-like protein (A)	ko00940: Phenylpropanoid biosynthesis; ko01100: Metabolic pathways; ko01110: Biosynthesis of secondary metabolites	phenylacetaldehyde reductase [Medicago truncatula]	PAR1_ROSHC RecName: Full=Phenylacetaldehyde reductase {ECO:0000303|PubMed:20650544}; EC=1.1.1.- {ECO:0000269|PubMed:20650544}; AltName: Full=2-phenylethanol synthase {ECO:0000305};	G7J0Q8_MEDTR SubName: Full=Cinnamoyl-CoA reductase-like protein {ECO:0000313|EMBL:AES69576.1}; SubName: Full=Putative cinnamoyl-CoA reductase {ECO:0000313|EMBL:RHN67751.1}; EC=1.2.1.44 {ECO:0000313|EMBL:RHN67751.1};	Flavonol reductase/cinnamoyl-CoA reductase	GO:0016491,oxidoreductase activity; GO:0003674,molecular_function; GO:0003824,catalytic activity	PF01370.24:NAD dependent epimerase/dehydratase family	--	--	--
MS.gene039157	chr2.4	25388464	25393407	-	MS.gene039157	--	K09534 DnaJ homolog subfamily C member 14 | (GenBank) chaperone DnaJ domain protein (A)	--	uncharacterized protein LOC11425452 [Medicago truncatula]	DNJ49_ARATH RecName: Full=Chaperone protein dnaJ 49; Short=AtDjC49; Short=AtJ49;	G7IJ69_MEDTR SubName: Full=Chaperone DnaJ domain protein {ECO:0000313|EMBL:AES66257.2}; SubName: Full=Putative DnaJ domain, cleavage inducing molecular chaperone, Jiv {ECO:0000313|EMBL:RHN74642.1};	Molecular chaperone (DnaJ superfamily)	GO:0005789,endoplasmic reticulum membrane; GO:0016021,integral component of membrane; GO:0030544,Hsp70 protein binding; GO:0071218,cellular response to misfolded protein; GO:0051085,chaperone cofactor-dependent protein refolding; GO:0030433,ubiquitin-dependent ERAD pathway; GO:0003674,molecular_function; GO:0005488,binding; GO:0005515,protein binding; GO:0031072,heat shock protein binding; GO:000…	PF14901.9:Cleavage inducing molecular chaperone	--	--	--
MS.gene039158	chr2.4	25380793	25382505	-	MS.gene039158	--	--	--	uncharacterized protein LOC11421947 [Medicago truncatula]	--	B7FN21_MEDTR SubName: Full=Putative endosulphine {ECO:0000313|EMBL:RHN74643.1}; SubName: Full=cAMP-regulated phosphoprotein-like protein {ECO:0000313|EMBL:AES66255.1};	--	GO:0005737,cytoplasm; GO:0004864,protein phosphatase inhibitor activity; GO:0035308,negative regulation of protein dephosphorylation; GO:0003674,molecular_function; GO:0004857,enzyme inhibitor activity; GO:0019208,phosphatase regulator activity; GO:0019212,phosphatase inhibitor activity; GO:0019888,protein phosphatase regulator activity; GO:0030234,enzyme regulator activity; GO:0098772,molecular …	PF04667.20:cAMP-regulated phosphoprotein/endosulfine conserved region	--	--	--
MS.gene039190	chr2.1	28161678	28163510	+	MS.gene039190	--	K09840 9-cis-epoxycarotenoid dioxygenase [EC:1.13.11.51] | (GenBank) 9-cis-epoxycarotenoid dioxygenase (A)	ko00906: Carotenoid biosynthesis; ko01100: Metabolic pathways; ko01110: Biosynthesis of secondary metabolites	9-cis-epoxycarotenoid dioxygenase NCED1, chloroplastic [Medicago truncatula]	NCED1_PHAVU RecName: Full=9-cis-epoxycarotenoid dioxygenase NCED1, chloroplastic; EC=1.13.11.51; AltName: Full=PvNCED1; Flags: Precursor;	A0A072V8S5_MEDTR SubName: Full=9-cis-epoxycarotenoid dioxygenase {ECO:0000313|EMBL:KEH38404.1}; SubName: Full=Putative 9-cis-epoxycarotenoid dioxygenase {ECO:0000313|EMBL:RHN74678.1}; EC=1.13.11.51 {ECO:0000313|EMBL:RHN74678.1};	Beta, beta-carotene 15,15'-dioxygenase and related enzymes	GO:0009535,chloroplast thylakoid membrane; GO:0045549,9-cis-epoxycarotenoid dioxygenase activity; GO:0046872,metal ion binding; GO:0009688,abscisic acid biosynthetic process; GO:0003674,molecular_function; GO:0003824,catalytic activity; GO:0010436,carotenoid dioxygenase activity; GO:0016491,oxidoreductase activity; GO:0016701,oxidoreductase activity, acting on single donors with incorporation of …	PF03055.18:Retinal pigment epithelial membrane protein	--	--	--
MS.gene039224	chr2.1	27408912	27409649	+	MS.gene039224	--	--	--	tobamovirus multiplication protein 2B [Trifolium pratense]	TOM2B_ARATH RecName: Full=Tobamovirus multiplication protein 2B; Short=AtTOM2B;	A0A2Z6M963_TRISU SubName: Full=Uncharacterized protein {ECO:0000313|EMBL:GAU28441.1};	--	GO:0046786,viral replication complex formation and maintenance; GO:0008150,biological_process; GO:0016032,viral process; GO:0019058,viral life cycle; GO:0019079,viral genome replication	--	--	--	--
MS.gene039517	chr3.1	7960351	7969895	-	MS.gene039517	--	K11292 transcription elongation factor SPT6 | (GenBank) global transcription factor (A)	--	transcription elongation factor SPT6 homolog isoform X2 [Medicago truncatula]	SPT61_ARATH RecName: Full=Transcription elongation factor SPT6 homolog {ECO:0000305}; Short=AtSPT6 {ECO:0000303|PubMed:20139304};	A0A396IL41_MEDTR SubName: Full=Putative transcription factor interactor and regulator CCHC(Zn) family {ECO:0000313|EMBL:RHN65541.1};	Transcription elongation factor SPT6	GO:0009506,plasmodesma; GO:0008023,transcription elongation factor complex; GO:0042393,histone binding; GO:0031491,nucleosome binding; GO:0003746,translation elongation factor activity; GO:0009793,embryo development ending in seed dormancy; GO:0042789,mRNA transcription by RNA polymerase II; GO:0034728,nucleosome organization; GO:0032968,positive regulation of transcription elongation by RNA poly…	PF14633.9:SH2 domain	--	--	--
MS.gene039757	chr3.3	11579376	11584135	-	MS.gene039757	--	K12818 ATP-dependent RNA helicase DHX8/PRP22 [EC:3.6.4.13] | (GenBank) NB-ARC domain disease resistance protein, putative (A)	ko03040: Spliceosome	putative disease resistance RPP13-like protein 1 [Medicago truncatula]	R13L1_ARATH RecName: Full=Putative disease resistance RPP13-like protein 1;	A0A072UTR4_MEDTR SubName: Full=Disease resistance protein (CC-NBS-LRR class) family protein {ECO:0000313|EMBL:KEH33017.1}; SubName: Full=Putative P-loop containing nucleoside triphosphate hydrolase, leucine-rich repeat domain, L {ECO:0000313|EMBL:RHN65699.1};	Apoptotic ATPase	GO:0043531,ADP binding; GO:0005524,ATP binding; GO:0006952,defense response; GO:0051707,response to other organism; GO:0000166,nucleotide binding; GO:0003674,molecular_function; GO:0005488,binding; GO:0017076,purine nucleotide binding; GO:0030554,adenyl nucleotide binding; GO:0032553,ribonucleotide binding; GO:0032555,purine ribonucleotide binding; GO:0032559,adenyl ribonucleotide binding; GO:003…	PF00931.25:NB-ARC domain	--	--	--
MS.gene040098	chr4.4	84268	86596	+	MS.gene040098	--	K14379 tartrate-resistant acid phosphatase type 5 [EC:3.1.3.2] | (GenBank) purple acid phosphatase family protein (A)	ko00740: Riboflavin metabolism; ko01100: Metabolic pathways	purple acid phosphatase 3 isoform X1 [Medicago truncatula]	PPA3_ARATH RecName: Full=Purple acid phosphatase 3; EC=3.1.3.2; Flags: Precursor;	G7LE88_MEDTR RecName: Full=Purple acid phosphatase {ECO:0000256|PIRNR:PIRNR000898}; EC=3.1.3.2 {ECO:0000256|PIRNR:PIRNR000898};	Purple (tartrate-resistant) acid phosphatase	GO:0005576,extracellular region; GO:0000325,plant-type vacuole; GO:0003993,acid phosphatase activity; GO:0008199,ferric iron binding; GO:0008198,ferrous iron binding; GO:0003674,molecular_function; GO:0003824,catalytic activity; GO:0016787,hydrolase activity; GO:0016788,hydrolase activity, acting on ester bonds; GO:0016791,phosphatase activity; GO:0042578,phosphoric ester hydrolase activity; GO:0…	PF00149.31:Calcineurin-like phosphoesterase	--	--	--
MS.gene040133	chr4.4	494310	500850	-	MS.gene040133	--	K04424 sterile alpha motif and leucine zipper containing kinase AZK [EC:2.7.11.25] | (GenBank) MAP kinase kinase kinase-like protein (A)	--	MAP kinase kinase kinase-like protein [Medicago truncatula]	SIS8_ARATH RecName: Full=Probable serine/threonine-protein kinase SIS8 {ECO:0000305}; EC=2.7.11.1 {ECO:0000305}; AltName: Full=MAPKK kinase SIS8 {ECO:0000305}; AltName: Full=Protein SUGAR INSENSITIVE 8 {ECO:0000303|PubMed:24320620};	G7LDB6_MEDTR SubName: Full=MAP kinase kinase kinase-like protein {ECO:0000313|EMBL:AET05565.2};	Tyrosine kinase specific for activated (GTP-bound) p21cdc42Hs	GO:0005739,mitochondrion; GO:0005634,nucleus; GO:0005524,ATP binding; GO:0106310,protein serine kinase activity; GO:0004674,protein serine/threonine kinase activity; GO:0004712,protein serine/threonine/tyrosine kinase activity; GO:0006468,protein phosphorylation; GO:0009651,response to salt stress; GO:0010182,sugar mediated signaling pathway; GO:0000166,nucleotide binding; GO:0003674,molecular_fu…	PF14381.9:Ethylene-responsive protein kinase Le-CTR1	--	--	--
MS.gene040207	chr7.1	64463986	64468409	-	MS.gene040207	--	--	--	uncharacterized protein LOC25497914 [Medicago truncatula]	PGM48_ARATH RecName: Full=Plastoglobule-localized metallopeptidase 48, chloroplastic {ECO:0000303|PubMed:27895226}; EC=3.4.24.- {ECO:0000269|PubMed:27895226}; Flags: Precursor;	A0A072TX96_MEDTR SubName: Full=M48 family peptidase {ECO:0000313|EMBL:KEH22124.1}; SubName: Full=Putative peptidase M48 {ECO:0000313|EMBL:RHN45142.1};	--	GO:0031969,chloroplast membrane; GO:0030176,integral component of endoplasmic reticulum membrane; GO:0010287,plastoglobule; GO:0046872,metal ion binding; GO:0004222,metalloendopeptidase activity; GO:0071586,CAAX-box protein processing; GO:0010150,leaf senescence; GO:1900055,regulation of leaf senescence; GO:0003674,molecular_function; GO:0005488,binding; GO:0043167,ion binding; GO:0043169,cation …	PF01435.21:Peptidase family M48	--	--	--
MS.gene04072	chr3.1	46658275	46676120	-	MS.gene04072	--	K12599 antiviral helicase SKI2 [EC:3.6.4.13] | (GenBank) RNA helicase, ATP-dependent, SK12/DOB1 protein (A)	ko03018: RNA degradation	DExH-box ATP-dependent RNA helicase DExH11 isoform X1 [Medicago truncatula]	SKI2_ARATH RecName: Full=DExH-box ATP-dependent RNA helicase DExH11 {ECO:0000305}; EC=3.6.4.13; AltName: Full=AtHELPS {ECO:0000303|PubMed:21535471}; AltName: Full=Protein SKI2 homolog {ECO:0000303|PubMed:22511887}; Short=AtSKI2 {ECO:0000303|PubMed:22511887};	A0A072UXI0_MEDTR SubName: Full=Putative RNA helicase {ECO:0000313|EMBL:RHN67536.1}; EC=3.6.4.13 {ECO:0000313|EMBL:RHN67536.1}; SubName: Full=RNA helicase, ATP-dependent, SK12/DOB1 protein {ECO:0000313|EMBL:KEH34151.1};	Cytoplasmic exosomal RNA helicase SKI2, DEAD-box superfamily	GO:0005737,cytoplasm; GO:0000325,plant-type vacuole; GO:0055087,Ski complex; GO:0005524,ATP binding; GO:0016887,ATP hydrolysis activity; GO:0003723,RNA binding; GO:0003724,RNA helicase activity; GO:0070478,nuclear-transcribed mRNA catabolic process, 3'-5' exonucleolytic nonsense-mediated decay; GO:1904278,positive regulation of wax biosynthetic process; GO:0016441,post-transcriptional gene silenc…	PF08148.15:DSHCT (NUC185) domain	--	--	--
MS.gene040741	chr1.2	35462599	35463366	+	MS.gene040741	--	--	--	F-box protein [Medicago truncatula]	FB336_ARATH RecName: Full=Probable F-box protein At5g04010; AltName: Full=Non-specific F-box protein;	G7I3P1_MEDTR SubName: Full=F-box protein {ECO:0000313|EMBL:AES60184.1}; SubName: Full=Putative F-box domain-containing protein {ECO:0000313|EMBL:RHN79022.1};	--	GO:0019005,SCF ubiquitin ligase complex; GO:0009740,gibberellic acid mediated signaling pathway; GO:0031146,SCF-dependent proteasomal ubiquitin-dependent protein catabolic process; GO:0007154,cell communication; GO:0007165,signal transduction; GO:0008150,biological_process; GO:0009719,response to endogenous stimulus; GO:0009725,response to hormone; GO:0009739,response to gibberellin; GO:0009755,h…	PF00646.36:F-box domain	--	--	--
MS.gene040821	chr1.2	18971372	18977059	-	MS.gene040821	--	K01897 long-chain acyl-CoA synthetase [EC:6.2.1.3] | (GenBank) long-chain fatty acyl CoA ligase (A)	ko00061: Fatty acid biosynthesis; ko00071: Fatty acid degradation; ko01100: Metabolic pathways; ko01212: Fatty acid metabolism; ko04146: Peroxisome	long chain acyl-CoA synthetase 2 [Medicago truncatula]	CCL6_HUMLU RecName: Full=Probable CoA ligase CCL6 {ECO:0000305|PubMed:23300257}; Short=HlCCL6 {ECO:0000303|PubMed:23300257}; EC=6.2.1.- {ECO:0000305|PubMed:23300257};	A0A072VRL7_MEDTR RecName: Full=Long-chain-fatty-acid--CoA ligase {ECO:0000256|ARBA:ARBA00026121, ECO:0000256|RuleBase:RU369030}; EC=6.2.1.3 {ECO:0000256|ARBA:ARBA00026121, ECO:0000256|RuleBase:RU369030};	Long-chain acyl-CoA synthetases (AMP-forming)	GO:0005829,cytosol; GO:0005524,ATP binding; GO:0016405,CoA-ligase activity; GO:0004467,long-chain fatty acid-CoA ligase activity; GO:0000166,nucleotide binding; GO:0003674,molecular_function; GO:0005488,binding; GO:0017076,purine nucleotide binding; GO:0030554,adenyl nucleotide binding; GO:0032553,ribonucleotide binding; GO:0032555,purine ribonucleotide binding; GO:0032559,adenyl ribonucleotide b…	PF00501.31:AMP-binding enzyme	--	--	--
MS.gene040897	chr1.2	17902758	17905310	+	MS.gene040897	--	K18999 RNA polymerase II C-terminal domain phosphatase-like 3/4 [EC:3.1.3.16] | (GenBank) carboxy-terminal domain phosphatase-like protein (A)	--	RNA polymerase II C-terminal domain phosphatase-like 4 isoform X4 [Medicago truncatula]	CPL4_ARATH RecName: Full=RNA polymerase II C-terminal domain phosphatase-like 4; Short=FCP-like 4; EC=3.1.3.16; AltName: Full=Carboxyl-terminal phosphatase-like 4; Short=AtCPL4; Short=CTD phosphatase-like 4;	A0A072V2K8_MEDTR RecName: Full=RNA polymerase II C-terminal domain phosphatase-like {ECO:0000256|RuleBase:RU366066}; EC=3.1.3.16 {ECO:0000256|RuleBase:RU366066};	TFIIF-interacting CTD phosphatases, including NLI-interacting factor	GO:0005634,nucleus; GO:0046872,metal ion binding; GO:0017018,myosin phosphatase activity; GO:0008022,protein C-terminus binding; GO:0003723,RNA binding; GO:0008420,RNA polymerase II CTD heptapeptide repeat phosphatase activity; GO:0070940,dephosphorylation of RNA polymerase II C-terminal domain; GO:0009651,response to salt stress; GO:0003674,molecular_function; GO:0005488,binding; GO:0043167,ion …	PF03031.21:NLI interacting factor-like phosphatase	--	--	--
MS.gene04104	chr3.2	52793939	52810297	-	MS.gene04104	--	K06699 proteasome activator subunit 4 | (GenBank) proteasome activator complex subunit-like protein (A)	ko03050: Proteasome	proteasome activator subunit 4 [Medicago truncatula]	PSME4_ARATH RecName: Full=Proteasome activator subunit 4; AltName: Full=Proteasome activator PA200;	A0A396IP41_MEDTR SubName: Full=Putative proteasome activator Blm10, mid region {ECO:0000313|EMBL:RHN67496.1};	Uncharacterized conserved protein	GO:0005829,cytosol; GO:0005634,nucleus; GO:0000502,proteasome complex; GO:0070577,lysine-acetylated histone binding; GO:0016504,peptidase activator activity; GO:0070628,proteasome binding; GO:0006281,DNA repair; GO:0010499,proteasomal ubiquitin-independent protein catabolic process; GO:0003674,molecular_function; GO:0005488,binding; GO:0005515,protein binding; GO:0042393,histone binding; GO:01400…	PF16507.8:Proteasome-substrate-size regulator, mid region	--	--	--
MS.gene041097	chr5.2	9604218	9604784	-	MS.gene041097	--	K13448 calcium-binding protein CML | (GenBank) EF hand calcium-binding family protein (A)	ko04626: Plant-pathogen interaction	calcium-binding protein CML24 [Medicago truncatula]	--	G7K7Z2_MEDTR SubName: Full=EF hand calcium-binding family protein {ECO:0000313|EMBL:AES94717.1};	--	GO:0005509,calcium ion binding; GO:0003674,molecular_function; GO:0005488,binding; GO:0043167,ion binding; GO:0043169,cation binding; GO:0046872,metal ion binding	PF00036.35:EF hand	--	--	--
MS.gene041124	chr5.2	10017511	10018987	-	MS.gene041124	--	K00430 peroxidase [EC:1.11.1.7] | (GenBank) peroxidase family protein (A)	ko00940: Phenylpropanoid biosynthesis; ko01100: Metabolic pathways; ko01110: Biosynthesis of secondary metabolites	peroxidase 10 [Medicago truncatula]	PER10_ARATH RecName: Full=Peroxidase 10; Short=Atperox P10; EC=1.11.1.7; AltName: Full=ATP5a; Flags: Precursor;	G7K822_MEDTR RecName: Full=Peroxidase {ECO:0000256|ARBA:ARBA00012313, ECO:0000256|RuleBase:RU362060}; EC=1.11.1.7 {ECO:0000256|ARBA:ARBA00012313, ECO:0000256|RuleBase:RU362060};	--	GO:0005576,extracellular region; GO:0020037,heme binding; GO:0046872,metal ion binding; GO:0004601,peroxidase activity; GO:0042744,hydrogen peroxide catabolic process; GO:0006979,response to oxidative stress; GO:0003674,molecular_function; GO:0005488,binding; GO:0046906,tetrapyrrole binding; GO:0097159,organic cyclic compound binding; GO:1901363,heterocyclic compound binding; GO:0043167,ion bindi…	PF00141.26:Peroxidase	--	--	--
MS.gene041156	chr5.1	10484030	10485980	-	MS.gene041156	--	K17961 trimethyltridecatetraene/dimethylnonatriene synthase [EC:1.14.14.58 1.14.14.59] | (GenBank) cytochrome P450 family 82 protein (A)	ko00904: Diterpenoid biosynthesis; ko01110: Biosynthesis of secondary metabolites	cytochrome P450 CYP82D47 [Medicago truncatula]	C82C4_ARATH RecName: Full=Xanthotoxin 5-hydroxylase CYP82C4 {ECO:0000305|PubMed:18291319}; Short=8-methoxypsoralen 5-hydroxylase CYP82C4 {ECO:0000303|PubMed:18291319}; EC=1.14.14.- {ECO:0000269|PubMed:18291319}; AltName: Full=Cytochrome P450 82C4 {ECO:0000303|PubMed:21315474}; AltName: Full=Fraxetin 5-hydroxylase CYP82C4 {ECO:0000305|PubMed:29581584}; EC=1.14.14.164 {ECO:0000269|PubMed:29581584};	A0A2K3PDP1_TRIPR SubName: Full=Cytochrome p450 82a3-like protein {ECO:0000313|EMBL:PNY13413.1};	Cytochrome P450 CYP2 subfamily	GO:0016021,integral component of membrane; GO:0106144,fraxetin 5-hydroxylase activity; GO:0020037,heme binding; GO:0005506,iron ion binding; GO:0004497,monooxygenase activity; GO:0071281,cellular response to iron ion; GO:0098542,defense response to other organism; GO:0010039,response to iron ion; GO:0106146,sideretin biosynthesis; GO:0003674,molecular_function; GO:0003824,catalytic activity; GO:0…	PF00067.25:Cytochrome P450	--	--	--
MS.gene041698	chr6.3	70297314	70302056	+	MS.gene041698	--	K01177 beta-amylase [EC:3.2.1.2] | (GenBank) beta-amylase (A)	ko00500: Starch and sucrose metabolism; ko01100: Metabolic pathways; ko01110: Biosynthesis of secondary metabolites	beta-amylase 1, chloroplastic [Medicago truncatula]	BAM1_ARATH RecName: Full=Beta-amylase 1, chloroplastic; EC=3.2.1.2; AltName: Full=1,4-alpha-D-glucan maltohydrolase; AltName: Full=Beta-amylase 7; AltName: Full=Thioredoxin-regulated beta-amylase; Short=TR-BAMY; Flags: Precursor;	A0A396HGL2_MEDTR RecName: Full=Beta-amylase {ECO:0000256|ARBA:ARBA00012594, ECO:0000256|RuleBase:RU000509}; EC=3.2.1.2 {ECO:0000256|ARBA:ARBA00012594, ECO:0000256|RuleBase:RU000509};	--	GO:0009507,chloroplast; GO:0102229,amylopectin maltohydrolase activity; GO:0016161,beta-amylase activity; GO:0009414,response to water deprivation; GO:0005983,starch catabolic process; GO:0003674,molecular_function; GO:0003824,catalytic activity; GO:0004553,hydrolase activity, hydrolyzing O-glycosyl compounds; GO:0016787,hydrolase activity; GO:0016798,hydrolase activity, acting on glycosyl bonds;…	PF01373.20:Glycosyl hydrolase family 14	--	--	--
MS.gene041965	chr8.2	50834944	50839878	+	MS.gene041965	--	--	--	pentatricopeptide repeat-containing protein At4g21880, mitochondrial-like [Medicago truncatula]	PP335_ARATH RecName: Full=Pentatricopeptide repeat-containing protein At4g21880, mitochondrial; Flags: Precursor;	G7JLP0_MEDTR SubName: Full=PPR containing protein, putative {ECO:0000313|EMBL:AES92743.2};	FOG: PPR repeat	GO:0005739,mitochondrion; GO:0005575,cellular_component; GO:0005622,intracellular anatomical structure; GO:0005737,cytoplasm; GO:0043226,organelle; GO:0043227,membrane-bounded organelle; GO:0043229,intracellular organelle; GO:0043231,intracellular membrane-bounded organelle; GO:0110165,cellular anatomical entity	PF13041.9:PPR repeat family	--	--	--
MS.gene041966	chr8.2	50800593	50805542	+	MS.gene041966	--	--	--	pentatricopeptide repeat-containing protein At4g21880, mitochondrial-like [Medicago truncatula]	PP335_ARATH RecName: Full=Pentatricopeptide repeat-containing protein At4g21880, mitochondrial; Flags: Precursor;	G7JLP0_MEDTR SubName: Full=PPR containing protein, putative {ECO:0000313|EMBL:AES92743.2};	FOG: PPR repeat	GO:0005739,mitochondrion; GO:0005575,cellular_component; GO:0005622,intracellular anatomical structure; GO:0005737,cytoplasm; GO:0043226,organelle; GO:0043227,membrane-bounded organelle; GO:0043229,intracellular organelle; GO:0043231,intracellular membrane-bounded organelle; GO:0110165,cellular anatomical entity	PF13041.9:PPR repeat family	--	--	--
MS.gene042018	chr6.3	61386887	61391196	+	MS.gene042018	--	K16732 Ase1/PRC1/MAP65 family protein | (GenBank) 65-kDa microtubule-associated-like protein (A)	--	65-kDa microtubule-associated protein 3 isoform X1 [Medicago truncatula]	MA653_ARATH RecName: Full=65-kDa microtubule-associated protein 3; Short=AtMAP65-3; AltName: Full=Protein PLEIADE;	G7KNR9_MEDTR SubName: Full=65-kDa microtubule-associated-like protein {ECO:0000313|EMBL:AES75903.2}; SubName: Full=Putative microtubule-associated protein, MAP65/Ase1/PRC1 {ECO:0000313|EMBL:RHN52041.1};	Microtubule-associated protein essential for anaphase spindle elongation	GO:0055028,cortical microtubule; GO:0005737,cytoplasm; GO:0005874,microtubule; GO:0005634,nucleus; GO:0009524,phragmoplast; GO:0009574,preprophase band; GO:0005819,spindle; GO:0008017,microtubule binding; GO:0000911,cytokinesis by cell plate formation; GO:0052096,formation of syncytium involving giant cell for nutrient acquisition; GO:0000226,microtubule cytoskeleton organization; GO:0046785,micr…	PF03999.15:Microtubule associated protein (MAP65/ASE1 family)	--	--	--
MS.gene042063	chr8.3	373208	376544	-	MS.gene042063	--	K01800 maleylacetoacetate isomerase [EC:5.2.1.2] | (GenBank) glutathione S-transferase tau 5 (A)	ko00350: Tyrosine metabolism; ko01100: Metabolic pathways	glutathione S-transferase zeta class [Medicago truncatula]	GSTZ_EUPES RecName: Full=Glutathione S-transferase zeta class; EC=2.5.1.18;	I3T1N4_MEDTR RecName: Full=Glutathione transferase {ECO:0000256|ARBA:ARBA00012452}; EC=2.5.1.18 {ECO:0000256|ARBA:ARBA00012452};	Glutathione S-transferase	GO:0005737,cytoplasm; GO:0004364,glutathione transferase activity; GO:0009072,aromatic amino acid family metabolic process; GO:0006749,glutathione metabolic process; GO:0042221,response to chemical; GO:0003674,molecular_function; GO:0003824,catalytic activity; GO:0016740,transferase activity; GO:0016765,transferase activity, transferring alkyl or aryl (other than methyl) groups; GO:0006082,organi…	PF02798.23:Glutathione S-transferase, N-terminal domain	--	--	--
MS.gene042072	chr8.3	452290	454281	+	MS.gene042072	--	K00850 6-phosphofructokinase 1 [EC:2.7.1.11] | (GenBank) 6-phosphofructokinase (A)	ko00010: Glycolysis / Gluconeogenesis; ko00030: Pentose phosphate pathway; ko00051: Fructose and mannose metabolism; ko00052: Galactose metabolism; ko01100: Metabolic pathways; ko01110: Biosynthesis of secondary metabolites; ko01200: Carbon metabolism; ko01230: Biosynthesis of amino acids; ko03018: RNA degradation	6-phosphofructokinase [Medicago truncatula]	PFKA2_ARATH RecName: Full=ATP-dependent 6-phosphofructokinase 2 {ECO:0000255|HAMAP-Rule:MF_03186}; Short=ATP-PFK 2 {ECO:0000255|HAMAP-Rule:MF_03186}; Short=Phosphofructokinase 2 {ECO:0000255|HAMAP-Rule:MF_03186}; EC=2.7.1.11 {ECO:0000255|HAMAP-Rule:MF_03186}; AltName: Full=Phosphohexokinase 2 {ECO:0000255|HAMAP-Rule:MF_03186};	G7ZZU2_MEDTR RecName: Full=ATP-dependent 6-phosphofructokinase {ECO:0000256|HAMAP-Rule:MF_03186}; Short=ATP-PFK {ECO:0000256|HAMAP-Rule:MF_03186}; Short=Phosphofructokinase {ECO:0000256|HAMAP-Rule:MF_03186}; EC=2.7.1.11 {ECO:0000256|HAMAP-Rule:MF_03186}; AltName: Full=Phosphohexokinase {ECO:0000256|HAMAP-Rule:MF_03186};	Pyrophosphate-dependent phosphofructo-1-kinase	GO:0005737,cytoplasm; GO:0005829,cytosol; GO:0003872,6-phosphofructokinase activity; GO:0005524,ATP binding; GO:0046872,metal ion binding; GO:0006002,fructose 6-phosphate metabolic process; GO:0006096,glycolytic process; GO:0003674,molecular_function; GO:0003824,catalytic activity; GO:0008443,phosphofructokinase activity; GO:0016301,kinase activity; GO:0016740,transferase activity; GO:0016772,tra…	PF00365.23:Phosphofructokinase	--	--	--
MS.gene042131	chr8.3	1087214	1090721	+	MS.gene042131	--	--	--	--	--	--	--	--	--	--	--	--
MS.gene042158	chr8.3	1383269	1389155	-	MS.gene042158	--	K23280 rhamnogalacturonan I rhamnosyltransferase [EC:2.4.1.351] | (GenBank) O-fucosyltransferase family protein (A)	--	O-fucosyltransferase 15 isoform X1 [Medicago truncatula]	OFT15_ARATH RecName: Full=O-fucosyltransferase 15 {ECO:0000305}; Short=O-FucT-15 {ECO:0000305}; EC=2.4.1.- {ECO:0000305}; AltName: Full=O-fucosyltransferase family protein {ECO:0000312|EMBL:ARJ31416.1};	A0A0C3X8U6_MEDTR RecName: Full=O-fucosyltransferase family protein {ECO:0000256|ARBA:ARBA00030350};	--	GO:0005768,endosome; GO:0005794,Golgi apparatus; GO:0000137,Golgi cis cisterna; GO:0016021,integral component of membrane; GO:0005802,trans-Golgi network; GO:0016757,glycosyltransferase activity; GO:0006004,fucose metabolic process; GO:0003674,molecular_function; GO:0003824,catalytic activity; GO:0016740,transferase activity; GO:0005975,carbohydrate metabolic process; GO:0005996,monosaccharide me…	PF10250.12:GDP-fucose protein O-fucosyltransferase	--	--	--
MS.gene042241	chr8.2	3221469	3224480	-	MS.gene042241	--	--	--	N6-mAMP deaminase isoform X2 [Medicago truncatula]	ADAL_ARATH RecName: Full=N6-mAMP deaminase {ECO:0000303|PubMed:29884623}; Short=AtMAPDA {ECO:0000303|PubMed:29884623}; EC=3.5.4.- {ECO:0000269|PubMed:29884623}; AltName: Full=Adenosine deaminase-like protein {ECO:0000305};	G7JI13_MEDTR SubName: Full=Adenosine/AMP deaminase {ECO:0000313|EMBL:AES92600.1};	Adenine deaminase/adenosine deaminase	GO:0005829,cytosol; GO:0019239,deaminase activity; GO:0046872,metal ion binding; GO:0062154,N6-mAMP deaminase activity; GO:0009117,nucleotide metabolic process; GO:0006401,RNA catabolic process; GO:0003674,molecular_function; GO:0003824,catalytic activity; GO:0016787,hydrolase activity; GO:0005488,binding; GO:0043167,ion binding; GO:0043169,cation binding; GO:0006139,nucleobase-containing compoun…	PF00962.25:Adenosine deaminase	--	--	--
MS.gene042259	chr8.4	1904915	1909782	-	MS.gene042259	--	K10686 NEDD8-activating enzyme E1 [EC:6.2.1.64] | (GenBank) NEDD8-activating enzyme E1 catalytic subunit (A)	ko04120: Ubiquitin mediated proteolysis	NEDD8-activating enzyme E1 catalytic subunit [Medicago truncatula]	UBA3_ARATH RecName: Full=NEDD8-activating enzyme E1 catalytic subunit; EC=6.2.1.64; AltName: Full=RUB-activating enzyme; AltName: Full=Ubiquitin-activating enzyme E1-like protein;	G7JHZ9_MEDTR RecName: Full=NEDD8-activating enzyme E1 catalytic subunit {ECO:0000256|ARBA:ARBA00015203, ECO:0000256|RuleBase:RU368009}; EC=6.2.1.64 {ECO:0000256|ARBA:ARBA00023624, ECO:0000256|RuleBase:RU368009};	NEDD8-activating complex, catalytic component UBA3	GO:0005737,cytoplasm; GO:0005829,cytosol; GO:0005634,nucleus; GO:0005524,ATP binding; GO:0019781,NEDD8 activating enzyme activity; GO:0046982,protein heterodimerization activity; GO:0032446,protein modification by small protein conjugation; GO:0045116,protein neddylation; GO:0000166,nucleotide binding; GO:0003674,molecular_function; GO:0005488,binding; GO:0017076,purine nucleotide binding; GO:003…	PF00899.24:ThiF family	--	--	--
MS.gene042288	chr8.2	4040312	4044079	+	MS.gene042288	--	K12126 phytochrome-interacting factor 3 | (GenBank) phytochrome-interacting factor 3.1 (A)	ko04075: Plant hormone signal transduction; ko04712: Circadian rhythm - plant	BHLH transcription factor [Medicago truncatula]	RHL1_LOTJA RecName: Full=bHLH transcription factor RHL1 {ECO:0000303|PubMed:19675148}; AltName: Full=Basic helix-loop-helix protein RHL1 {ECO:0000305}; AltName: Full=Protein ROOT HAIRLESS 1 {ECO:0000303|PubMed:19675148}; Short=LjRHL1 {ECO:0000303|PubMed:19675148};	G7JGS7_MEDTR SubName: Full=BHLH transcription factor {ECO:0000313|EMBL:AES92545.1};	--	GO:0005634,nucleus; GO:0003677,DNA binding; GO:0046983,protein dimerization activity; GO:0003674,molecular_function; GO:0003676,nucleic acid binding; GO:0005488,binding; GO:0097159,organic cyclic compound binding; GO:1901363,heterocyclic compound binding; GO:0005515,protein binding; GO:0005575,cellular_component; GO:0005622,intracellular anatomical structure; GO:0043226,organelle; GO:0043227,memb…	PF00010.29:Helix-loop-helix DNA-binding domain	bHLH	TF	bHLH
MS.gene042551	chr7.2	20690961	20693203	+	MS.gene042551	--	--	--	dihydrofolate reductase [Medicago truncatula]	STR6_ARATH RecName: Full=Rhodanese-like domain-containing protein 6; AltName: Full=Sulfurtransferase 6; Short=AtStr6;	G7L2Q8_MEDTR SubName: Full=Putative dihydrofolate reductase {ECO:0000313|EMBL:RHN47595.1}; EC=1.5.1.3 {ECO:0000313|EMBL:RHN47595.1}; SubName: Full=Serine hydrolase {ECO:0000313|EMBL:AES81016.1};	Phospholipase/carboxyhydrolase	GO:0005737,cytoplasm; GO:0005634,nucleus; GO:0016787,hydrolase activity; GO:0003674,molecular_function; GO:0003824,catalytic activity; GO:0005575,cellular_component; GO:0005622,intracellular anatomical structure; GO:0110165,cellular anatomical entity; GO:0043226,organelle; GO:0043227,membrane-bounded organelle; GO:0043229,intracellular organelle; GO:0043231,intracellular membrane-bounded organelle	PF03959.16:Serine hydrolase (FSH1)	--	--	--
MS.gene042575	chr6.3	21259178	21263893	-	MS.gene042575	--	K22733 magnesium transporter | (GenBank) magnesium transporter NIPA protein (A)	--	probable magnesium transporter NIPA8 [Medicago truncatula]	NIPA8_ARATH RecName: Full=Probable magnesium transporter NIPA8;	A0A072U945_MEDTR RecName: Full=Probable magnesium transporter {ECO:0000256|RuleBase:RU363078};	Uncharacterized conserved protein	GO:0005769,early endosome; GO:0016021,integral component of membrane; GO:0005886,plasma membrane; GO:0015095,magnesium ion transmembrane transporter activity; GO:0015693,magnesium ion transport; GO:0003674,molecular_function; GO:0005215,transporter activity; GO:0008324,cation transmembrane transporter activity; GO:0015075,ion transmembrane transporter activity; GO:0015318,inorganic molecular enti…	PF05653.17:Magnesium transporter NIPA	--	--	--
MS.gene042588	chr6.3	21091466	21094538	+	MS.gene042588	--	K15397 3-ketoacyl-CoA synthase [EC:2.3.1.199] | (GenBank) 3-ketoacyl-CoA synthase-like protein (A)	ko00062: Fatty acid elongation; ko01100: Metabolic pathways; ko01110: Biosynthesis of secondary metabolites; ko04626: Plant-pathogen interaction	3-ketoacyl-CoA synthase-like protein [Medicago truncatula]	KCS20_ARATH RecName: Full=3-ketoacyl-CoA synthase 20 {ECO:0000303|PubMed:18465198}; Short=KCS-20 {ECO:0000303|PubMed:18465198}; EC=2.3.1.199 {ECO:0000305}; AltName: Full=Very long-chain fatty acid condensing enzyme 20 {ECO:0000303|PubMed:18465198}; Short=VLCFA condensing enzyme 20 {ECO:0000303|PubMed:18465198};	A0A072U924_MEDTR RecName: Full=Very-long-chain 3-oxoacyl-CoA synthase {ECO:0000256|ARBA:ARBA00012307}; EC=2.3.1.199 {ECO:0000256|ARBA:ARBA00012307};	--	GO:0016021,integral component of membrane; GO:0009922,fatty acid elongase activity; GO:0102756,very-long-chain 3-ketoacyl-CoA synthase activity; GO:0006633,fatty acid biosynthetic process; GO:0009409,response to cold; GO:0009416,response to light stimulus; GO:0003674,molecular_function; GO:0003824,catalytic activity; GO:0004312,fatty acid synthase activity; GO:0016740,transferase activity; GO:001…	PF08392.15:FAE1/Type III polyketide synthase-like protein	--	--	--
MS.gene043264	chr7.2	87862062	87865933	-	MS.gene043264	--	--	--	polyvinylalcohol dehydrogenase [Medicago truncatula]	--	A2Q5S2_MEDTR SubName: Full=Putative polyvinyl alcohol dehydrogenase (Cytochrome) {ECO:0000313|EMBL:RHN44217.1}; EC=1.1.2.6 {ECO:0000313|EMBL:RHN44217.1}; SubName: Full=Quinonprotein alcohol dehydrogenase-like {ECO:0000313|EMBL:ABN08942.1};	--	GO:0047059,polyvinyl alcohol dehydrogenase (cytochrome) activity; GO:0003674,molecular_function; GO:0003824,catalytic activity; GO:0016491,oxidoreductase activity; GO:0016614,oxidoreductase activity, acting on CH-OH group of donors; GO:0016898,oxidoreductase activity, acting on the CH-OH group of donors, cytochrome as acceptor	PF01011.24:PQQ enzyme repeat	--	--	--
MS.gene043288	chr7.2	88366969	88372581	+	MS.gene043288	--	K02146 V-type H+-transporting ATPase subunit d | (GenBank) vacuolar H+ ATPase V0 sector, subunit D (A)	ko00190: Oxidative phosphorylation; ko01100: Metabolic pathways; ko04145: Phagosome	receptor-like protein 7 [Medicago truncatula]	VA0D1_ARATH RecName: Full=V-type proton ATPase subunit d1; Short=V-ATPase subunit d1; AltName: Full=Vacuolar H(+)-ATPase subunit d isoform 1; AltName: Full=Vacuolar proton pump subunit d1;	G7KYV4_MEDTR SubName: Full=LRR receptor-like kinase family protein {ECO:0000313|EMBL:AES77339.1}; SubName: Full=Putative leucine-rich repeat-containing, plant-type, leucine-rich repeat domain, L {ECO:0000313|EMBL:RHN44185.1};	Vacuolar H+-ATPase V0 sector, subunit d	GO:0005829,cytosol; GO:0005794,Golgi apparatus; GO:0000325,plant-type vacuole; GO:0005886,plasma membrane; GO:0009506,plasmodesma; GO:0033179,proton-transporting V-type ATPase, V0 domain; GO:0005774,vacuolar membrane; GO:0016471,vacuolar proton-transporting V-type ATPase complex; GO:0005773,vacuole; GO:0046961,proton-transporting ATPase activity, rotational mechanism; GO:0007035,vacuolar acidific…	PF13855.9:Leucine rich repeat	--	--	--
MS.gene043411	chr2.2	9357268	9358506	-	MS.gene043411	--	K23047 E3 ubiquitin-protein ligase UNKL [EC:2.3.2.27] | (GenBank) zinc finger CCCH domain protein (A)	--	zinc finger CCCH domain-containing protein 61 [Medicago truncatula]	C3H2_ARATH RecName: Full=Zinc finger CCCH domain-containing protein 2 {ECO:0000303|PubMed:18221561}; Short=AtC3H2 {ECO:0000303|PubMed:18221561}; AltName: Full=Protein SOMNUS {ECO:0000303|PubMed:18487351}; Short=SOM {ECO:0000303|PubMed:18487351}; AltName: Full=Tandem CCCH Zinc Finger protein 4 {ECO:0000303|PubMed:26978070}; Short=AtTZF4 {ECO:0000303|PubMed:26978070};	A0A072VAW2_MEDTR SubName: Full=Putative transcription factor C3H family {ECO:0000313|EMBL:RHN75763.1}; SubName: Full=Zinc finger CCCH domain protein {ECO:0000313|EMBL:KEH39169.1};	CCCH-type Zn-finger protein	GO:0005634,nucleus; GO:0003677,DNA binding; GO:0003700,DNA-binding transcription factor activity; GO:0046872,metal ion binding; GO:0010187,negative regulation of seed germination; GO:0006355,regulation of DNA-templated transcription; GO:0003674,molecular_function; GO:0003676,nucleic acid binding; GO:0005488,binding; GO:0097159,organic cyclic compound binding; GO:1901363,heterocyclic compound bind…	PF00642.27:Zinc finger C-x8-C-x5-C-x3-H type (and similar)	C3H	TF	C3H
MS.gene04379	chr3.4	57104871	57111196	-	MS.gene04379	--	K00275 pyridoxamine 5'-phosphate oxidase [EC:1.4.3.5] | (GenBank) pyridoxamine 5'-phosphate oxidase family protein (A)	ko00750: Vitamin B6 metabolism; ko01100: Metabolic pathways; ko01240: Biosynthesis of cofactors	uncharacterized protein LOC11406437 isoform X2 [Medicago truncatula]	PPOX2_ARATH RecName: Full=Pyridoxine/pyridoxamine 5'-phosphate oxidase 2; Short=AtPPOX1; EC=1.4.3.5;	G7I822_MEDTR SubName: Full=C3HC4-type RING zinc finger protein {ECO:0000313|EMBL:AES61343.2}; SubName: Full=Putative transcription factor C2H2 family {ECO:0000313|EMBL:RHN80758.1};	Topoisomerase I-binding arginine-serine-rich protein	GO:0010181,FMN binding; GO:0004733,pyridoxamine-phosphate oxidase activity; GO:0009443,pyridoxal 5'-phosphate salvage; GO:0008615,pyridoxine biosynthetic process; GO:0000166,nucleotide binding; GO:0003674,molecular_function; GO:0005488,binding; GO:0032553,ribonucleotide binding; GO:0036094,small molecule binding; GO:0043167,ion binding; GO:0043168,anion binding; GO:0097159,organic cyclic compound…	--	B3	TF	B3->B3
MS.gene044173	chr3.4	76279399	76297985	+	MS.gene044173	--	K11838 ubiquitin carboxyl-terminal hydrolase 7 [EC:3.4.19.12] | (GenBank) ubiquitin carboxyl-terminal hydrolase-like protein (A)	--	ubiquitin carboxyl-terminal hydrolase 13 isoform X1 [Medicago truncatula]	UBP13_ARATH RecName: Full=Ubiquitin C-terminal hydrolase 13 {ECO:0000303|PubMed:11115897}; EC=3.4.19.12 {ECO:0000255|PROSITE-ProRule:PRU10092, ECO:0000255|PROSITE-ProRule:PRU10093}; AltName: Full=Deubiquitinating enzyme 13 {ECO:0000303|PubMed:11115897}; Short=AtUBP13 {ECO:0000303|PubMed:11115897}; AltName: Full=Ubiquitin thioesterase 13 {ECO:0000303|PubMed:11115897}; AltName: Full=Ubiquitin-speci…	G7J6M6_MEDTR RecName: Full=Ubiquitinyl hydrolase 1 {ECO:0000256|ARBA:ARBA00012759}; EC=3.4.19.12 {ECO:0000256|ARBA:ARBA00012759};	Ubiquitin carboxyl-terminal hydrolase	GO:0005737,cytoplasm; GO:0005829,cytosol; GO:0005634,nucleus; GO:0009506,plasmodesma; GO:0004843,cysteine-type deubiquitinase activity; GO:0004197,cysteine-type endopeptidase activity; GO:0009867,jasmonic acid mediated signaling pathway; GO:0010078,maintenance of root meristem identity; GO:0016579,protein deubiquitination; GO:0070646,protein modification by small protein removal; GO:0031647,regul…	PF12436.11:ICP0-binding domain of Ubiquitin-specific protease 7	--	--	--
MS.gene044821	chr7.2	72313387	72315582	+	MS.gene044821	--	K15400 omega-hydroxypalmitate O-feruloyl transferase [EC:2.3.1.188] | (GenBank) omega-hydroxypalmitate O-feruloyl transferase (A)	ko00073: Cutin, suberine and wax biosynthesis	omega-hydroxypalmitate O-feruloyl transferase [Medicago truncatula]	HHT1_ARATH RecName: Full=Omega-hydroxypalmitate O-feruloyl transferase; EC=2.3.1.188; AltName: Full=Omega-hydroxyacid hydroxycinnamoyltransferase; AltName: Full=Protein ALIPHATIC SUBERIN FERULOYL TRANSFERASE;	A0A072TYM0_MEDTR SubName: Full=Omega-hydroxypalmitate O-feruloyl transferase {ECO:0000313|EMBL:KEH21938.1}; SubName: Full=Putative omega-hydroxypalmitate O-feruloyl transferase {ECO:0000313|EMBL:RHN44899.1}; EC=2.3.1.188 {ECO:0000313|EMBL:RHN44899.1};	--	GO:0016747,acyltransferase activity, transferring groups other than amino-acyl groups; GO:0050734,hydroxycinnamoyltransferase activity; GO:0102406,omega-hydroxypalmitate O-sinapoyl transferase activity; GO:0052325,cell wall pectin biosynthetic process; GO:0010345,suberin biosynthetic process; GO:0003674,molecular_function; GO:0003824,catalytic activity; GO:0016740,transferase activity; GO:0016746…	PF02458.18:Transferase family	--	--	--
MS.gene044922	chr7.1	72610254	72610577	+	MS.gene044922	--	--	--	transmembrane protein, putative [Medicago truncatula]	--	G7JXQ8_MEDTR SubName: Full=Transmembrane protein, putative {ECO:0000313|EMBL:AES96043.1};	--	GO:0016021,integral component of membrane; GO:0005575,cellular_component; GO:0016020,membrane; GO:0031224,intrinsic component of membrane; GO:0110165,cellular anatomical entity	--	--	--	--
MS.gene045031	chr7.2	86654028	86657855	+	MS.gene045031	--	K03798 cell division protease FtsH [EC:3.4.24.-] | (GenBank) ATP-dependent zinc metalloprotease FTSH protein (A)	--	ATP-dependent zinc metalloprotease FTSH 6, chloroplastic [Medicago truncatula]	FTSH6_ARATH RecName: Full=ATP-dependent zinc metalloprotease FTSH 6, chloroplastic; Short=AtFTSH6; EC=3.4.24.-; Flags: Precursor;	G7L1Y9_MEDTR SubName: Full=ATP-dependent zinc metalloprotease FTSH protein {ECO:0000313|EMBL:AES77452.1};	AAA+-type ATPase containing the peptidase M41 domain	GO:0009534,chloroplast thylakoid; GO:0009535,chloroplast thylakoid membrane; GO:0016021,integral component of membrane; GO:0005524,ATP binding; GO:0016887,ATP hydrolysis activity; GO:0004176,ATP-dependent peptidase activity; GO:0004222,metalloendopeptidase activity; GO:0008270,zinc ion binding; GO:0006508,proteolysis; GO:0000166,nucleotide binding; GO:0003674,molecular_function; GO:0005488,bindin…	PF01434.21:Peptidase family M41	--	--	--
MS.gene045095	chr3.4	81254992	81256407	-	MS.gene045095	--	K13264 isoflavone 7-O-glucoside-6''-O-malonyltransferase [EC:2.3.1.115] | (GenBank) malonyl-CoA:isoflavone 7-O-glucoside malonyltransferase (A)	ko00943: Isoflavonoid biosynthesis; ko00944: Flavone and flavonol biosynthesis	coumaroyl-CoA:anthocyanidin 3-O-glucoside-6''-O-coumaroyltransferase 1 [Medicago truncatula]	3AT2_ARATH RecName: Full=Coumaroyl-CoA:anthocyanidin 3-O-glucoside-6''-O-coumaroyltransferase 2; EC=2.3.1.-;	F4ZG55_MEDTR SubName: Full=HXXXD-type acyl-transferase family protein {ECO:0000313|EMBL:AES72245.1}; SubName: Full=Malonyl CoA:flavonoid malonyltransferase 6 {ECO:0000313|EMBL:ADV04048.1}; SubName: Full=Putative transferase {ECO:0000313|EMBL:RHN69401.1};	--	GO:0016746,acyltransferase activity; GO:0003674,molecular_function; GO:0003824,catalytic activity; GO:0016740,transferase activity	PF02458.18:Transferase family	--	--	--
MS.gene045117	chr3.4	81033422	81037928	+	MS.gene045117	--	K01953 asparagine synthase (glutamine-hydrolysing) [EC:6.3.5.4] | (GenBank) asparagine synthetase [glutamine-hydrolyzing] protein (A)	ko00250: Alanine, aspartate and glutamate metabolism; ko01100: Metabolic pathways; ko01110: Biosynthesis of secondary metabolites; ko01230: Biosynthesis of amino acids	asparagine synthetase [glutamine-hydrolyzing]	ASNS2_ARATH RecName: Full=Asparagine synthetase [glutamine-hydrolyzing] 2; EC=6.3.5.4; AltName: Full=Glutamine-dependent asparagine synthetase 2;	G7J3R9_MEDTR RecName: Full=Asparagine synthetase [glutamine-hydrolyzing] {ECO:0000256|PIRNR:PIRNR001589}; EC=6.3.5.4 {ECO:0000256|PIRNR:PIRNR001589};	Asparagine synthase (glutamine-hydrolyzing)	GO:0005829,cytosol; GO:0009506,plasmodesma; GO:0004066,asparagine synthase (glutamine-hydrolyzing) activity; GO:0005524,ATP binding; GO:0097164,ammonium ion metabolic process; GO:0006529,asparagine biosynthetic process; GO:0006541,glutamine metabolic process; GO:0042538,hyperosmotic salinity response; GO:0070981,L-asparagine biosynthetic process; GO:0003674,molecular_function; GO:0003824,catalyti…	PF00733.24:Asparagine synthase	--	--	--
MS.gene045165	chr3.1	69469261	69476071	+	MS.gene045165	--	K23280 rhamnogalacturonan I rhamnosyltransferase [EC:2.4.1.351] | (GenBank) O-fucosyltransferase family protein (A)	--	protein PECTIC ARABINOGALACTAN SYNTHESIS-RELATED [Medicago truncatula]	PAGR_ARATH RecName: Full=Protein PECTIC ARABINOGALACTAN SYNTHESIS-RELATED {ECO:0000303|PubMed:27091363, ECO:0000312|EMBL:ARJ31430.1}; EC=2.4.1.- {ECO:0000305}; AltName: Full=O-fucosyltransferase 26 {ECO:0000305}; Short=O-FucT-26 {ECO:0000305}; AltName: Full=O-fucosyltransferase family protein {ECO:0000305};	G7J356_MEDTR RecName: Full=O-fucosyltransferase family protein {ECO:0000256|ARBA:ARBA00030350};	--	GO:0005768,endosome; GO:0005794,Golgi apparatus; GO:0005797,Golgi medial cisterna; GO:0000139,Golgi membrane; GO:0016021,integral component of membrane; GO:0005802,trans-Golgi network; GO:0016757,glycosyltransferase activity; GO:0052325,cell wall pectin biosynthetic process; GO:0006004,fucose metabolic process; GO:0003674,molecular_function; GO:0003824,catalytic activity; GO:0016740,transferase a…	PF10250.12:GDP-fucose protein O-fucosyltransferase	--	--	--
MS.gene045231	chr3.3	71633077	71635517	-	MS.gene045231	--	K00134 glyceraldehyde 3-phosphate dehydrogenase (phosphorylating) [EC:1.2.1.12] | (GenBank) glyceraldehyde-3-phosphate dehydrogenase (A)	ko00010: Glycolysis / Gluconeogenesis; ko00710: Carbon fixation in photosynthetic organisms; ko01100: Metabolic pathways; ko01110: Biosynthesis of secondary metabolites; ko01200: Carbon metabolism; ko01230: Biosynthesis of amino acids	glyceraldehyde-3-phosphate dehydrogenase, cytosolic isoform X2 [Medicago truncatula]	G3PC_SINAL RecName: Full=Glyceraldehyde-3-phosphate dehydrogenase, cytosolic; EC=1.2.1.12;	G7J2H2_MEDTR RecName: Full=Glyceraldehyde-3-phosphate dehydrogenase {ECO:0000256|RuleBase:RU361160}; EC=1.2.1.- {ECO:0000256|RuleBase:RU361160};	Glyceraldehyde 3-phosphate dehydrogenase	GO:0005737,cytoplasm; GO:0004365,glyceraldehyde-3-phosphate dehydrogenase (NAD+) (phosphorylating) activity; GO:0051287,NAD binding; GO:0050661,NADP binding; GO:0006006,glucose metabolic process; GO:0006096,glycolytic process; GO:0003674,molecular_function; GO:0003824,catalytic activity; GO:0016491,oxidoreductase activity; GO:0016620,oxidoreductase activity, acting on the aldehyde or oxo group of…	PF02800.23:Glyceraldehyde 3-phosphate dehydrogenase, C-terminal domain	--	--	--
MS.gene045379	chr3.4	78739531	78741195	-	MS.gene045379	--	K00660 chalcone synthase [EC:2.3.1.74] | (GenBank) chalcone and stilbene synthase family protein (A)	ko00941: Flavonoid biosynthesis; ko00960: Tropane, piperidine and pyridine alkaloid biosynthesis; ko01100: Metabolic pathways; ko01110: Biosynthesis of secondary metabolites; ko04712: Circadian rhythm - plant	chalcone synthase 1A [Medicago truncatula]	CHSA_PEA RecName: Full=Chalcone synthase 1A; EC=2.3.1.74; AltName: Full=Naringenin-chalcone synthase 1A;	G7JA71_MEDTR RecName: Full=Chalcone synthase {ECO:0000256|ARBA:ARBA00012975}; EC=2.3.1.74 {ECO:0000256|ARBA:ARBA00012975};	--	GO:0102128,chalcone synthase activity; GO:0016210,naringenin-chalcone synthase activity; GO:0009813,flavonoid biosynthetic process; GO:0003674,molecular_function; GO:0003824,catalytic activity; GO:0016740,transferase activity; GO:0016746,acyltransferase activity; GO:0016747,acyltransferase activity, transferring groups other than amino-acyl groups; GO:0008150,biological_process; GO:0008152,metabo…	PF00195.22:Chalcone and stilbene synthases, N-terminal domain	--	--	--
MS.gene045445	chr4.2	29382684	29383829	+	MS.gene045445	--	K08770 ubiquitin C | (GenBank) polyubiquitin 3 (A)	ko04120: Ubiquitin mediated proteolysis	polyubiquitin 10 [Arabidopsis thaliana]	UBIQP_PEA RecName: Full=Polyubiquitin; Contains: RecName: Full=Ubiquitin; Flags: Precursor;	A0A5D2E0K4_GOSDA SubName: Full=Uncharacterized protein {ECO:0000313|EMBL:TYG86870.1};	Ubiquitin and ubiquitin-like proteins	GO:0005737,cytoplasm; GO:0005634,nucleus; GO:0003729,mRNA binding; GO:0003674,molecular_function; GO:0003676,nucleic acid binding; GO:0003723,RNA binding; GO:0005488,binding; GO:0097159,organic cyclic compound binding; GO:1901363,heterocyclic compound binding; GO:0005575,cellular_component; GO:0005622,intracellular anatomical structure; GO:0110165,cellular anatomical entity; GO:0043226,organelle;…	PF00240.26:Ubiquitin family	--	--	--
MS.gene045560	chr4.2	31317665	31319796	-	MS.gene045560	--	--	--	zinc finger protein MAGPIE [Medicago truncatula]	IDD3_ARATH RecName: Full=Zinc finger protein MAGPIE {ECO:0000303|PubMed:17785527}; AltName: Full=Protein POLLEN SPECIFIC GENE 3 {ECO:0000305}; AltName: Full=Protein indeterminate-domain 3 {ECO:0000303|PubMed:16784536}; Short=AtIDD3 {ECO:0000303|PubMed:24821766};	A0A396IAJ3_MEDTR SubName: Full=Putative transcription factor C2H2 family {ECO:0000313|EMBL:RHN61801.1};	FOG: Zn-finger	GO:0005634,nucleus; GO:0003700,DNA-binding transcription factor activity; GO:0046872,metal ion binding; GO:0043565,sequence-specific DNA binding; GO:0000976,transcription cis-regulatory region binding; GO:0008356,asymmetric cell division; GO:0009740,gibberellic acid mediated signaling pathway; GO:0009939,positive regulation of gibberellic acid mediated signaling pathway; GO:0045893,positive regul…	PF00096.29:Zinc finger, C2H2 type	C2H2	TF	C2H2
[truncated: 1,164 more rows]
